# Supplementary material for: 3-(2,5-Dimethyl­furan-3-yl)-1H-pyrazol-5-ol–ethyl 3-(propan-2-yl­idene)carbazate (1/1)
Source: Acta Crystallogr Sect E Struct Rep Online. 2010 Oct 31;66(Pt 11):o3020–1. doi: 10.1107/S1600536810043886 (PMC3009126; doi:10.1107/S1600536810043886)
Supplement: Supplementary file 1 [file e-66-o3020-sup1.cif]

##############################################################################
###                                                                        ###
###        Electronic paper (Acta Crystallographica Section E)             ###
###                                                                        ###
##############################################################################
#                                                                            #
# This CIF contains the data in a paper accepted for publication in Acta     #
# Crystallographica Section E. It conforms to the requirements of Notes      #
# for Authors for Section E, and has been peer reviewed under the auspices   #
# of the IUCr Commission on Journals.                                        #
#                                                                            #
# Full details of the Crystallographic Information File format               #
# are given in the paper "The Crystallographic Information File (CIF):       #
# a New Standard Archive File for Crystallography" by S. R. Hall, F. H.      #
# Allen and I. D. Brown [Acta Cryst. (1991), A47, 655-685].                  #
#                                                                            #
# The current version of the core CIF dictionary is obtainable from          #
# ftp://ftp.iucr.org/pub/cif_core.dic. The current version number is 2.4.    #
#                                                                            #
# Software is freely available for graphical display of the structure(s) in  #
# this CIF.  For information consult the CIF home page http://www.iucr.org/  #
# cif/home.html                                                              #
#                                                                            #
# This file may be used for bona fide research purposes within the           #
# scientific community so long as proper attribution is given to the journal # 
# article from which it was obtained.                                        #
#                                                                            #
##############################################################################
                                             
data_global
_audit_creation_method     'form.cif (version 2.0)'
_journal_data_validation_number     ?
_journal_date_recd_electronic     2010-10-20
_journal_date_accepted     2010-10-27
_journal_name_full     'Acta Crystallographica, Section E'
_journal_year     2010
_journal_volume     66
_journal_issue     11
_journal_page_first     o3020
_journal_page_last     o3021
_journal_paper_category     QO
_journal_coeditor_code     HB5696
_publ_contact_author_name     'Prof. Fun, Hoong-Kun'
_publ_contact_author_address
;
      X-ray Crystallography Unit
      School of Physics
      Universiti Sains Malaysia
      11800 USM, Penang
      MALAYSIA
;
_publ_contact_author_email     'hkfun@usm.my'
_publ_contact_author_fax     '604 6579150'
_publ_contact_author_phone     '604 6533652'
_publ_section_title
;
3-(2,5-Dimethylfuran-3-yl)-1<i>H</i>-pyrazol-5-ol--ethyl
3-(propan-2-ylidene)carbazate (1/1)
;
loop_
    _publ_author_name
    _publ_author_footnote
    _publ_author_address
    'Hoong-Kun Fun' ?
;
      X-ray Crystallography Unit
      School of Physics
      Universiti Sains Malaysia
      11800 USM, Penang
      Malaysia
;
    'Tara Shahani'
;
      Thomson Reuters ResearcherID: A-3561-2009.
;
;     X-ray Crystallography Unit
      School of Physics
      Universiti Sains Malaysia
      11800 USM, Penang
      Malaysia
;
    'R. Venkat Ragavan' ?
;
      Department of Studies in Chemistry,
      Mangalore University,
      Mangalagangotri,
      Mangalore 574 199,
      India
;
    'V. Vijayakumar' ?
;
      Department of Studies in Chemistry,
      Mangalore University,
      Mangalagangotri,
      Mangalore 574 199,
      India
;
    'S. Sarveswari' ?
;
      Department of Studies in Chemistry,
      Mangalore University,
      Mangalagangotri,
      Mangalore 574 199,
      India
;
data_I
_audit_creation_method     SHELXL-97
_chemical_name_systematic
;
3-(2,5-Dimethylfuran-3-yl)-1<i>H</i>-pyrazol-5-ol--ethyl
3-(propan-2-ylidene)carbazate (1/1)
;
_chemical_name_common     ?
_chemical_formula_moiety     'C6 H12 N2 O2, C9 H10 N2 O2'
_chemical_formula_sum     'C15 H22 N4 O4'
_chemical_formula_iupac     'C6 H12 N2 O2, C9 H10 N2 O2'
_chemical_formula_weight     322.37
_chemical_melting_point     ?
_symmetry_cell_setting     triclinic
_symmetry_space_group_name_H-M     'P -1'
_symmetry_space_group_name_Hall     '-P 1'
loop_
    _symmetry_equiv_pos_as_xyz
    'x, y, z'
    '-x, -y, -z'
_cell_length_a     8.6988(17)
_cell_length_b     9.4830(19)
_cell_length_c     11.837(4)
_cell_angle_alpha     107.293(4)
_cell_angle_beta     100.354(5)
_cell_angle_gamma     108.346(3)
_cell_volume     843.7(3)
_cell_formula_units_Z     2
_cell_measurement_reflns_used     7782
_cell_measurement_theta_min     2.59
_cell_measurement_theta_max     31.67
_cell_measurement_temperature     100.00(10)
_exptl_crystal_description     'block'
_exptl_crystal_colour     'colourless'
_exptl_crystal_size_max     0.40
_exptl_crystal_size_mid     0.21
_exptl_crystal_size_min     0.13
_exptl_crystal_density_diffrn     1.269
_exptl_crystal_density_meas     ?
_exptl_crystal_density_method     'not measured'
_exptl_crystal_F_000     344
_exptl_absorpt_coefficient_mu     0.094
_exptl_absorpt_correction_type     multi-scan
_exptl_absorpt_process_details     '(<i>SADABS</i>; Bruker, 2009)'
_exptl_absorpt_correction_T_min     0.9635
_exptl_absorpt_correction_T_max     0.9884
_exptl_special_details
;
The crystal was placed in the cold stream of an Oxford Cyrosystems Cobra
open-flow nitrogen cryostat (Cosier & Glazer, 1986) operating at 100.0(1) K.
;
_diffrn_ambient_temperature     100.00(10)
_diffrn_radiation_type     MoK\a
_diffrn_radiation_wavelength     0.71073
_diffrn_radiation_source     'fine-focus sealed tube'
_diffrn_radiation_monochromator     graphite
_diffrn_measurement_device_type     'Bruker APEXII DUO CCD'
_diffrn_measurement_method     '\f and \w'
_diffrn_detector_area_resol_mean     ?
_diffrn_reflns_number     13322
_diffrn_reflns_av_R_equivalents     0.0260
_diffrn_reflns_av_sigmaI/netI     0.0211
_diffrn_reflns_theta_min     1.89
_diffrn_reflns_theta_max     26.00
_diffrn_reflns_theta_full     26.00
_diffrn_measured_fraction_theta_max     0.983
_diffrn_measured_fraction_theta_full     0.983
_diffrn_reflns_limit_h_min     -10
_diffrn_reflns_limit_h_max     10
_diffrn_reflns_limit_k_min     -11
_diffrn_reflns_limit_k_max     11
_diffrn_reflns_limit_l_min     -14
_diffrn_reflns_limit_l_max     14
_diffrn_standards_number     0
_diffrn_standards_interval_count     .
_diffrn_standards_interval_time     .
_diffrn_standards_decay_%     ?
_refine_special_details
;
Refinement of <i>F</i>^2^ against ALL reflections. The weighted <i>R</i>-factor
<i>wR</i> and goodness of fit <i>S</i> are based on <i>F</i>^2^, conventional
<i>R</i>-factors <i>R</i> are based on <i>F</i>, with <i>F</i> set to zero for
negative <i>F</i>^2^. The threshold expression of <i>F</i>^2^ >
\s(<i>F</i>^2^) is used only for calculating <i>R</i>-factors(gt) <i>etc</i>.
and is not relevant to the choice of reflections for refinement.
<i>R</i>-factors based on <i>F</i>^2^ are statistically about twice as large
as those based on <i>F</i>, and <i>R</i>- factors based on ALL data will be
even larger.
;
_reflns_number_total     3264
_reflns_number_gt     2911
_reflns_threshold_expression     I>2\s(I)
_refine_ls_structure_factor_coef     Fsqd
_refine_ls_matrix_type     full
_refine_ls_R_factor_all     0.0383
_refine_ls_R_factor_gt     0.0332
_refine_ls_wR_factor_gt     0.0861
_refine_ls_wR_factor_ref     0.0986
_refine_ls_goodness_of_fit_ref     1.108
_refine_ls_restrained_S_all     1.108
_refine_ls_number_reflns     3264
_refine_ls_number_parameters     225
_refine_ls_number_restraints     0
_refine_ls_hydrogen_treatment     mixed
_refine_ls_weighting_scheme     calc
_refine_ls_weighting_details
         'calc w=1/[\s^2^(Fo^2^)+(0.0450P)^2^+0.2939P] where P=(Fo^2^+2Fc^2^)/3'
_atom_sites_solution_hydrogens     geom
_atom_sites_solution_primary     direct
_atom_sites_solution_secondary     difmap
_refine_ls_shift/su_max     ?
_refine_ls_shift/su_max_lt     0.001
_refine_ls_shift/su_mean     0.000
_refine_diff_density_max     0.285
_refine_diff_density_min     -0.224
_refine_ls_extinction_method     none
_refine_ls_extinction_coef     ?
loop_
    _atom_type_symbol
    _atom_type_description
    _atom_type_scat_dispersion_real
    _atom_type_scat_dispersion_imag
    _atom_type_scat_source
    'C' 'C' 0.0033 0.0016
                         'International Tables Vol C Tables 4.2.6.8 and 6.1.1.4'
    'H' 'H' 0.0000 0.0000
                         'International Tables Vol C Tables 4.2.6.8 and 6.1.1.4'
    'N' 'N' 0.0061 0.0033
                         'International Tables Vol C Tables 4.2.6.8 and 6.1.1.4'
    'O' 'O' 0.0106 0.0060
                         'International Tables Vol C Tables 4.2.6.8 and 6.1.1.4'
_computing_data_collection     'APEX2 (Bruker, 2009)'
_computing_cell_refinement     'SAINT (Bruker, 2009)'
_computing_data_reduction     'SAINT (Bruker, 2009)'
_computing_structure_solution     'SHELXTL (Sheldrick, 2008)'
_computing_structure_refinement     'SHELXTL (Sheldrick, 2008)'
_computing_molecular_graphics     'SHELXTL (Sheldrick, 2008)'
_computing_publication_material
;
SHELXTL (Sheldrick, 2008) and PLATON (Spek, 2009)
;
loop_
    _atom_site_type_symbol
    _atom_site_label
    _atom_site_fract_x
    _atom_site_fract_y
    _atom_site_fract_z
    _atom_site_U_iso_or_equiv
    _atom_site_adp_type
    _atom_site_calc_flag
    _atom_site_refinement_flags
    _atom_site_occupancy
    _atom_site_disorder_assembly
    _atom_site_disorder_group
    O O1 0.72298(12) 0.49965(12) -0.03577(8) 0.0272(2) Uani d . 1 . .
    O O2 1.41202(12) 1.13027(10) 0.43430(9) 0.0232(2) Uani d . 1 . .
    N N1 1.21447(13) 0.71967(13) 0.29969(10) 0.0197(2) Uani d . 1 . .
    N N2 1.34466(13) 0.85605(12) 0.38574(9) 0.0190(2) Uani d . 1 . .
    C C1 1.31074(15) 0.97528(15) 0.36573(11) 0.0185(3) Uani d . 1 . .
    C C2 1.16205(16) 0.91874(15) 0.26795(12) 0.0211(3) Uani d . 1 . .
    H H2A 1.1136 0.9791 0.2366 0.025 Uiso calc R 1 . .
    C C3 1.10286(15) 0.75316(15) 0.22806(11) 0.0185(3) Uani d . 1 . .
    C C4 0.95185(16) 0.62751(15) 0.13126(11) 0.0201(3) Uani d . 1 . .
    C C5 0.87164(16) 0.46384(15) 0.11997(12) 0.0222(3) Uani d . 1 . .
    H H5A 0.9076 0.4169 0.1725 0.027 Uiso calc R 1 . .
    C C6 0.73478(17) 0.39202(16) 0.01874(12) 0.0252(3) Uani d . 1 . .
    C C7 0.85745(16) 0.64286(16) 0.03429(12) 0.0240(3) Uani d . 1 . .
    C C8 0.8742(2) 0.77483(18) -0.01199(14) 0.0344(3) Uani d . 1 . .
    H H8A 0.9922 0.8414 0.0089 0.052 Uiso calc R 1 . .
    H H8B 0.8166 0.8382 0.0257 0.052 Uiso calc R 1 . .
    H H8C 0.8246 0.7301 -0.1005 0.052 Uiso calc R 1 . .
    C C9 0.59939(19) 0.22804(18) -0.04258(14) 0.0342(3) Uani d . 1 . .
    H H9A 0.6186 0.1632 0.0027 0.051 Uiso calc R 1 . .
    H H9B 0.6011 0.1810 -0.1260 0.051 Uiso calc R 1 . .
    H H9C 0.4909 0.2338 -0.0441 0.051 Uiso calc R 1 . .
    O O3 0.08857(11) 0.22838(11) 0.42456(9) 0.0236(2) Uani d . 1 . .
    O O4 0.06433(11) 0.42612(11) 0.36063(9) 0.0244(2) Uani d . 1 . .
    N N3 0.29597(14) 0.35988(13) 0.36500(10) 0.0209(2) Uani d . 1 . .
    N N4 0.37772(13) 0.48909(12) 0.33504(10) 0.0201(2) Uani d . 1 . .
    C C10 -0.21443(18) 0.07821(18) 0.31978(15) 0.0346(3) Uani d . 1 . .
    H H10A -0.3233 0.0471 0.3338 0.052 Uiso calc R 1 . .
    H H10B -0.1904 -0.0153 0.2871 0.052 Uiso calc R 1 . .
    H H10C -0.2154 0.1302 0.2615 0.052 Uiso calc R 1 . .
    C C11 -0.07996(17) 0.19197(17) 0.44018(13) 0.0267(3) Uani d . 1 . .
    H H11A -0.0984 0.2905 0.4695 0.032 Uiso calc R 1 . .
    H H11B -0.0878 0.1443 0.5021 0.032 Uiso calc R 1 . .
    C C12 0.14196(16) 0.34622(14) 0.38212(11) 0.0194(3) Uani d . 1 . .
    C C13 0.52197(16) 0.50193(15) 0.31731(11) 0.0212(3) Uani d . 1 . .
    C C14 0.60676(18) 0.38865(18) 0.32513(14) 0.0300(3) Uani d . 1 . .
    H H14A 0.6155 0.3777 0.4039 0.045 Uiso calc R 1 . .
    H H14B 0.7183 0.4299 0.3169 0.045 Uiso calc R 1 . .
    H H14C 0.5408 0.2856 0.2596 0.045 Uiso calc R 1 . .
    C C15 0.61073(17) 0.64131(16) 0.28562(13) 0.0249(3) Uani d . 1 . .
    H H15A 0.5436 0.7044 0.2843 0.037 Uiso calc R 1 . .
    H H15B 0.6259 0.6025 0.2054 0.037 Uiso calc R 1 . .
    H H15C 0.7196 0.7063 0.3468 0.037 Uiso calc R 1 . .
    H H1N1 1.211(2) 0.626(2) 0.3012(15) 0.033(4) Uiso d . 1 . .
    H H1N3 0.347(2) 0.304(2) 0.3897(15) 0.031(4) Uiso d . 1 . .
    H H1O2 1.496(3) 1.138(2) 0.500(2) 0.057(6) Uiso d . 1 . .
loop_
    _atom_site_aniso_label
    _atom_site_aniso_U_11
    _atom_site_aniso_U_22
    _atom_site_aniso_U_33
    _atom_site_aniso_U_12
    _atom_site_aniso_U_13
    _atom_site_aniso_U_23
    O1 0.0228(5) 0.0284(5) 0.0227(5) 0.0062(4) 0.0009(4) 0.0068(4)
    O2 0.0222(5) 0.0154(4) 0.0274(5) 0.0068(4) -0.0018(4) 0.0078(4)
    N1 0.0200(5) 0.0146(5) 0.0221(5) 0.0065(4) 0.0026(4) 0.0061(4)
    N2 0.0178(5) 0.0157(5) 0.0215(5) 0.0065(4) 0.0028(4) 0.0061(4)
    C1 0.0190(6) 0.0173(6) 0.0212(6) 0.0085(5) 0.0067(5) 0.0080(5)
    C2 0.0209(6) 0.0212(6) 0.0231(6) 0.0115(5) 0.0041(5) 0.0090(5)
    C3 0.0174(6) 0.0216(6) 0.0187(6) 0.0095(5) 0.0070(5) 0.0079(5)
    C4 0.0190(6) 0.0218(6) 0.0194(6) 0.0090(5) 0.0073(5) 0.0059(5)
    C5 0.0215(6) 0.0224(6) 0.0217(6) 0.0084(5) 0.0074(5) 0.0069(5)
    C6 0.0233(7) 0.0258(7) 0.0243(7) 0.0080(5) 0.0089(5) 0.0073(5)
    C7 0.0211(6) 0.0246(7) 0.0221(6) 0.0075(5) 0.0043(5) 0.0060(5)
    C8 0.0364(8) 0.0329(8) 0.0294(7) 0.0115(7) -0.0003(6) 0.0139(6)
    C9 0.0279(7) 0.0295(8) 0.0323(8) 0.0019(6) 0.0049(6) 0.0067(6)
    O3 0.0212(5) 0.0240(5) 0.0319(5) 0.0101(4) 0.0109(4) 0.0159(4)
    O4 0.0234(5) 0.0235(5) 0.0314(5) 0.0129(4) 0.0088(4) 0.0133(4)
    N3 0.0214(5) 0.0195(5) 0.0282(6) 0.0108(5) 0.0090(4) 0.0139(5)
    N4 0.0217(5) 0.0185(5) 0.0218(5) 0.0084(4) 0.0064(4) 0.0093(4)
    C10 0.0259(7) 0.0307(8) 0.0430(9) 0.0076(6) 0.0118(6) 0.0112(7)
    C11 0.0232(7) 0.0288(7) 0.0340(7) 0.0104(6) 0.0152(6) 0.0156(6)
    C12 0.0218(6) 0.0168(6) 0.0187(6) 0.0079(5) 0.0045(5) 0.0063(5)
    C13 0.0221(6) 0.0226(6) 0.0196(6) 0.0100(5) 0.0061(5) 0.0079(5)
    C14 0.0310(7) 0.0334(8) 0.0411(8) 0.0207(6) 0.0195(6) 0.0215(7)
    C15 0.0234(7) 0.0261(7) 0.0293(7) 0.0108(5) 0.0100(5) 0.0138(6)
_geom_special_details
;
All e.s.d.'s (except the e.s.d. in the dihedral angle between two l.s. planes)
are estimated using the full covariance matrix. The cell e.s.d.'s are taken
into account individually in the estimation of e.s.d.'s in distances, angles
and torsion angles; correlations between e.s.d.'s in cell parameters are only
used when they are defined by crystal symmetry. An approximate (isotropic)
treatment of cell e.s.d.'s is used for estimating e.s.d.'s involving l.s.
planes.
;
loop_
    _geom_bond_atom_site_label_1
    _geom_bond_atom_site_label_2
    _geom_bond_site_symmetry_2
    _geom_bond_distance
    _geom_bond_publ_flag
    O1 C7 . 1.3719(16) ?
    O1 C6 . 1.3792(17) ?
    O2 C1 . 1.3468(15) ?
    O2 H1O2 . 0.93(2) ?
    N1 C3 . 1.3493(16) ?
    N1 N2 . 1.3685(14) ?
    N1 H1N1 . 0.883(18) ?
    N2 C1 . 1.3288(16) ?
    C1 C2 . 1.3988(18) ?
    C2 C3 . 1.3844(18) ?
    C2 H2A . 0.9300 ?
    C3 C4 . 1.4561(18) ?
    C4 C7 . 1.3597(19) ?
    C4 C5 . 1.4405(18) ?
    C5 C6 . 1.3448(19) ?
    C5 H5A . 0.9300 ?
    C6 C9 . 1.4835(19) ?
    C7 C8 . 1.486(2) ?
    C8 H8A . 0.9600 ?
    C8 H8B . 0.9600 ?
    C8 H8C . 0.9600 ?
    C9 H9A . 0.9600 ?
    C9 H9B . 0.9600 ?
    C9 H9C . 0.9600 ?
    O3 C12 . 1.3445(15) ?
    O3 C11 . 1.4558(15) ?
    O4 C12 . 1.2124(15) ?
    N3 C12 . 1.3625(17) ?
    N3 N4 . 1.3905(15) ?
    N3 H1N3 . 0.872(18) ?
    N4 C13 . 1.2834(17) ?
    C10 C11 . 1.502(2) ?
    C10 H10A . 0.9600 ?
    C10 H10B . 0.9600 ?
    C10 H10C . 0.9600 ?
    C11 H11A . 0.9700 ?
    C11 H11B . 0.9700 ?
    C13 C14 . 1.4967(19) ?
    C13 C15 . 1.4967(18) ?
    C14 H14A . 0.9600 ?
    C14 H14B . 0.9600 ?
    C14 H14C . 0.9600 ?
    C15 H15A . 0.9600 ?
    C15 H15B . 0.9600 ?
    C15 H15C . 0.9600 ?
loop_
    _geom_angle_atom_site_label_1
    _geom_angle_atom_site_label_2
    _geom_angle_atom_site_label_3
    _geom_angle_site_symmetry_1
    _geom_angle_site_symmetry_3
    _geom_angle
    _geom_angle_publ_flag
    C7 O1 C6 . . 107.17(10) ?
    C1 O2 H1O2 . . 110.5(13) ?
    C3 N1 N2 . . 111.95(10) ?
    C3 N1 H1N1 . . 129.8(11) ?
    N2 N1 H1N1 . . 118.1(11) ?
    C1 N2 N1 . . 104.49(10) ?
    N2 C1 O2 . . 121.83(11) ?
    N2 C1 C2 . . 111.95(11) ?
    O2 C1 C2 . . 126.22(11) ?
    C3 C2 C1 . . 104.84(11) ?
    C3 C2 H2A . . 127.6 ?
    C1 C2 H2A . . 127.6 ?
    N1 C3 C2 . . 106.77(11) ?
    N1 C3 C4 . . 122.08(11) ?
    C2 C3 C4 . . 131.15(12) ?
    C7 C4 C5 . . 106.49(11) ?
    C7 C4 C3 . . 126.43(12) ?
    C5 C4 C3 . . 127.08(12) ?
    C6 C5 C4 . . 106.74(12) ?
    C6 C5 H5A . . 126.6 ?
    C4 C5 H5A . . 126.6 ?
    C5 C6 O1 . . 109.97(12) ?
    C5 C6 C9 . . 134.00(13) ?
    O1 C6 C9 . . 116.02(12) ?
    C4 C7 O1 . . 109.62(12) ?
    C4 C7 C8 . . 134.17(13) ?
    O1 C7 C8 . . 116.15(11) ?
    C7 C8 H8A . . 109.5 ?
    C7 C8 H8B . . 109.5 ?
    H8A C8 H8B . . 109.5 ?
    C7 C8 H8C . . 109.5 ?
    H8A C8 H8C . . 109.5 ?
    H8B C8 H8C . . 109.5 ?
    C6 C9 H9A . . 109.5 ?
    C6 C9 H9B . . 109.5 ?
    H9A C9 H9B . . 109.5 ?
    C6 C9 H9C . . 109.5 ?
    H9A C9 H9C . . 109.5 ?
    H9B C9 H9C . . 109.5 ?
    C12 O3 C11 . . 115.88(10) ?
    C12 N3 N4 . . 116.20(11) ?
    C12 N3 H1N3 . . 119.0(11) ?
    N4 N3 H1N3 . . 123.2(11) ?
    C13 N4 N3 . . 116.67(11) ?
    C11 C10 H10A . . 109.5 ?
    C11 C10 H10B . . 109.5 ?
    H10A C10 H10B . . 109.5 ?
    C11 C10 H10C . . 109.5 ?
    H10A C10 H10C . . 109.5 ?
    H10B C10 H10C . . 109.5 ?
    O3 C11 C10 . . 110.77(11) ?
    O3 C11 H11A . . 109.5 ?
    C10 C11 H11A . . 109.5 ?
    O3 C11 H11B . . 109.5 ?
    C10 C11 H11B . . 109.5 ?
    H11A C11 H11B . . 108.1 ?
    O4 C12 O3 . . 125.45(12) ?
    O4 C12 N3 . . 125.31(12) ?
    O3 C12 N3 . . 109.22(10) ?
    N4 C13 C14 . . 125.22(12) ?
    N4 C13 C15 . . 116.82(12) ?
    C14 C13 C15 . . 117.96(11) ?
    C13 C14 H14A . . 109.5 ?
    C13 C14 H14B . . 109.5 ?
    H14A C14 H14B . . 109.5 ?
    C13 C14 H14C . . 109.5 ?
    H14A C14 H14C . . 109.5 ?
    H14B C14 H14C . . 109.5 ?
    C13 C15 H15A . . 109.5 ?
    C13 C15 H15B . . 109.5 ?
    H15A C15 H15B . . 109.5 ?
    C13 C15 H15C . . 109.5 ?
    H15A C15 H15C . . 109.5 ?
    H15B C15 H15C . . 109.5 ?
loop_
    _geom_torsion_atom_site_label_1
    _geom_torsion_atom_site_label_2
    _geom_torsion_atom_site_label_3
    _geom_torsion_atom_site_label_4
    _geom_torsion_site_symmetry_1
    _geom_torsion_site_symmetry_2
    _geom_torsion_site_symmetry_3
    _geom_torsion_site_symmetry_4
    _geom_torsion
    _geom_torsion_publ_flag
    C3 N1 N2 C1 . . . . 0.09(13) ?
    N1 N2 C1 O2 . . . . 179.58(11) ?
    N1 N2 C1 C2 . . . . -0.44(14) ?
    N2 C1 C2 C3 . . . . 0.62(14) ?
    O2 C1 C2 C3 . . . . -179.40(11) ?
    N2 N1 C3 C2 . . . . 0.30(14) ?
    N2 N1 C3 C4 . . . . -178.86(10) ?
    C1 C2 C3 N1 . . . . -0.53(13) ?
    C1 C2 C3 C4 . . . . 178.51(12) ?
    N1 C3 C4 C7 . . . . -161.23(13) ?
    C2 C3 C4 C7 . . . . 19.8(2) ?
    N1 C3 C4 C5 . . . . 19.70(19) ?
    C2 C3 C4 C5 . . . . -159.23(13) ?
    C7 C4 C5 C6 . . . . -0.50(14) ?
    C3 C4 C5 C6 . . . . 178.72(12) ?
    C4 C5 C6 O1 . . . . 0.27(14) ?
    C4 C5 C6 C9 . . . . -179.15(15) ?
    C7 O1 C6 C5 . . . . 0.06(14) ?
    C7 O1 C6 C9 . . . . 179.60(11) ?
    C5 C4 C7 O1 . . . . 0.55(14) ?
    C3 C4 C7 O1 . . . . -178.68(11) ?
    C5 C4 C7 C8 . . . . -176.26(16) ?
    C3 C4 C7 C8 . . . . 4.5(2) ?
    C6 O1 C7 C4 . . . . -0.39(14) ?
    C6 O1 C7 C8 . . . . 177.06(12) ?
    C12 N3 N4 C13 . . . . -179.21(11) ?
    C12 O3 C11 C10 . . . . 84.10(14) ?
    C11 O3 C12 O4 . . . . 2.70(18) ?
    C11 O3 C12 N3 . . . . -176.27(10) ?
    N4 N3 C12 O4 . . . . 8.26(18) ?
    N4 N3 C12 O3 . . . . -172.77(10) ?
    N3 N4 C13 C14 . . . . 0.65(19) ?
    N3 N4 C13 C15 . . . . -179.72(11) ?
loop_
    _geom_hbond_atom_site_label_D
    _geom_hbond_atom_site_label_H
    _geom_hbond_atom_site_label_A
    _geom_hbond_site_symmetry_A
    _geom_hbond_distance_DH
    _geom_hbond_distance_HA
    _geom_hbond_distance_DA
    _geom_hbond_angle_DHA
    _geom_hbond_publ_flag
    N1 H1N1 O4 1_655 0.883(18) 2.304(19) 3.0363(19) 140.1(16) yes
    N1 H1N1 N4 1_655 0.883(18) 2.288(19) 3.043(2) 143.1(16) yes
    N3 H1N3 O2 1_445 0.872(18) 2.076(19) 2.9293(19) 166.7(18) yes
    O2 H1O2 N2 2_876 0.93(2) 1.73(2) 2.6602(17) 176(2) yes
    C5 H5A O4 1_655 0.93 2.35 3.212(2) 153 yes
    C11 H11B Cg2 2_666 0.97 2.71 3.50(2)   138 yes
