# Supplementary material for: 3-(2,5-Dimethyl­furan-3-yl)-1H-pyrazol-5-ol–ethyl 3-(propan-2-yl­idene)carbazate (1/1)
Source: Acta Crystallogr Sect E Struct Rep Online. 2010 Oct 31;66(Pt 11):o3020–1. doi: 10.1107/S1600536810043886 (PMC3009126; doi:10.1107/S1600536810043886)
Supplement: Supplementary file 2 [file e-66-o3020-Isup2.hkl]

# 
# h,k,l, Fc-squared, Fo-squared, sigma(Fo-squared) and status flag 
# 
data_I
_shelx_title ' mv27 in P-1 (100K)' 
_shelx_refln_list_code          4 
_shelx_F_calc_maximum      149.88 
_exptl_crystal_F_000       344.00 
_reflns_d_resolution_high  0.8107 
 
loop_ 
 _symmetry_equiv_pos_as_xyz 
 'x, y, z' 
 '-x, -y, -z' 
 
_cell_length_a     8.6988 
_cell_length_b     9.4830 
_cell_length_c    11.8370 
_cell_angle_alpha 107.293 
_cell_angle_beta  100.354 
_cell_angle_gamma 108.346 
 
_shelx_F_squared_multiplier     1.000 
 
loop_ 
 _refln_index_h 
 _refln_index_k 
 _refln_index_l 
 _refln_F_squared_calc 
 _refln_F_squared_meas 
 _refln_F_squared_sigma 
 _refln_observed_status 
   1   0   0      192.47      194.14      2.16 o 
   2   0   0      287.98      255.38      2.94 o 
   3   0   0        2.05        4.22      0.28 o 
   4   0   0     1465.89     1478.28     15.31 o 
   5   0   0      143.04      151.00      2.03 o 
   6   0   0      273.86      276.88      3.83 o 
   7   0   0        0.07        0.11      0.38 o 
   8   0   0       12.14       10.90      1.28 o 
   9   0   0       66.53       66.14      3.95 o 
 -10   1   0        5.87        9.36      1.68 o 
  -9   1   0      195.06      210.31     11.48 o 
  -8   1   0        0.04        0.69      0.50 o 
  -7   1   0        1.03        1.22      0.40 o 
  -6   1   0        2.52        2.04      0.35 o 
  -5   1   0      131.25      146.22      1.99 o 
  -4   1   0       37.81       33.84      0.70 o 
  -3   1   0      209.01      217.52      3.53 o 
  -2   1   0       95.06       99.20      3.20 o 
  -1   1   0       84.56       96.14      2.79 o 
   1   1   0       52.68       38.45      0.92 o 
   2   1   0      417.01      433.00      4.65 o 
   3   1   0      709.07      683.73      7.01 o 
   4   1   0      115.32      110.34      1.62 o 
   5   1   0      106.40      106.01      1.68 o 
   6   1   0      245.18      274.47      3.56 o 
   7   1   0       28.01       29.91      1.66 o 
   8   1   0      332.65      328.19      7.43 o 
   9   1   0       75.47       76.34      2.95 o 
 -10   2   0        4.60        5.84      1.04 o 
  -9   2   0      141.03      138.23      4.10 o 
  -8   2   0        0.00       -0.40      0.39 o 
  -7   2   0       73.28       78.31      1.96 o 
  -6   2   0       62.94       65.58      1.70 o 
  -5   2   0      102.81      114.50      2.72 o 
  -4   2   0       11.27       12.88      0.92 o 
  -3   2   0       14.78       12.44      0.52 o 
  -2   2   0     1461.85     1531.98     32.91 o 
  -1   2   0     4646.88     4493.92     69.26 o 
   0   2   0       21.06       13.56      0.38 o 
   1   2   0       73.46       80.23      3.68 o 
   2   2   0        0.95       -0.07      0.14 o 
   3   2   0      390.16      410.52      4.32 o 
   4   2   0      946.63      954.20      9.82 o 
   5   2   0       99.62      102.82      1.86 o 
   6   2   0      136.38      132.06      2.51 o 
   7   2   0      213.30      209.98      4.50 o 
   8   2   0        0.76        0.08      0.62 o 
 -10   3   0        0.28       -0.13      0.49 o 
  -9   3   0       38.58       35.95      1.56 o 
  -8   3   0        3.81        4.17      0.74 o 
  -7   3   0       72.11       68.43      1.76 o 
  -6   3   0      445.48      465.50      7.10 o 
  -5   3   0      389.50      396.04      5.13 o 
  -4   3   0      134.23      147.43      2.35 o 
  -3   3   0      354.84      396.66      9.24 o 
  -2   3   0     1158.90     1126.65     17.51 o 
  -1   3   0       17.60       21.24      0.55 o 
   0   3   0      231.86      251.44      3.35 o 
   1   3   0      416.17      507.50      6.75 o 
   2   3   0      106.38      118.81      2.17 o 
   3   3   0      310.52      334.43      3.93 o 
   4   3   0       17.59       18.68      0.77 o 
   5   3   0       33.91       35.29      1.08 o 
   6   3   0        1.01        0.43      0.52 o 
   7   3   0       41.26       41.96      1.84 o 
   8   3   0       27.42       29.41      2.44 o 
 -10   4   0       80.56       81.17      2.16 o 
  -9   4   0      215.06      225.93      4.16 o 
  -8   4   0      107.39      113.29      3.31 o 
  -7   4   0      203.76      219.41      3.73 o 
  -6   4   0      181.53      209.29      5.66 o 
  -5   4   0      970.97     1013.02     15.99 o 
  -4   4   0       65.64       70.28      1.18 o 
  -3   4   0       92.48      115.23      2.47 o 
  -2   4   0      206.35      203.81      6.46 o 
  -1   4   0       25.76       23.15      0.65 o 
   0   4   0       12.57       17.02      0.64 o 
   1   4   0       67.11       67.45      1.08 o 
   2   4   0      120.82      109.00      1.49 o 
   3   4   0      143.56      153.44      2.59 o 
   4   4   0        1.49        2.36      0.43 o 
   5   4   0       36.56       36.14      1.26 o 
   6   4   0        7.73       10.16      0.85 o 
   7   4   0        0.08       -0.16      0.64 o 
 -10   5   0       45.38       44.47      2.63 o 
  -9   5   0        4.42        5.01      0.85 o 
  -8   5   0      391.60      396.26      7.91 o 
  -7   5   0        1.11        1.65      0.50 o 
  -6   5   0        8.82        8.66      1.10 o 
  -5   5   0       57.32       63.28      1.11 o 
  -4   5   0       24.91       26.29      0.89 o 
  -3   5   0      285.82      345.48     10.68 o 
  -1   5   0        7.14        8.05      0.38 o 
   0   5   0        2.35        1.38      0.25 o 
   1   5   0     1161.11     1117.72     21.65 o 
   2   5   0      134.68      145.13      2.33 o 
   3   5   0      109.78       97.44      1.88 o 
   4   5   0      221.13      209.19      3.46 o 
   5   5   0      114.66      111.58      2.63 o 
   6   5   0      110.80      125.36      3.44 o 
 -10   6   0        7.93       10.18      1.17 o 
  -9   6   0       15.09       15.66      1.27 o 
  -8   6   0        0.07        0.13      0.45 o 
  -7   6   0      184.76      191.08      4.10 o 
  -6   6   0       53.63       64.59      1.72 o 
  -5   6   0      199.78      200.61      2.97 o 
  -3   6   0       81.91       90.33      3.76 o 
  -2   6   0      307.89      326.50      5.38 o 
  -1   6   0      164.01      159.87      3.45 o 
   0   6   0       16.31       15.08      1.13 o 
   1   6   0      477.80      483.10     14.46 o 
   2   6   0      331.70      309.08      6.16 o 
   3   6   0       67.82       77.60      1.81 o 
   4   6   0        9.53       12.85      0.96 o 
   5   6   0        2.86        2.57      0.58 o 
 -10   7   0       35.12       39.36      1.88 o 
  -9   7   0      234.18      237.53      5.27 o 
  -8   7   0       60.73       63.82      2.03 o 
  -7   7   0      233.23      238.54      4.77 o 
  -6   7   0       15.85       17.95      0.76 o 
  -5   7   0       32.35       24.83      1.96 o 
  -3   7   0        0.60        0.45      0.58 o 
  -2   7   0        5.19        3.82      0.61 o 
  -1   7   0        4.81        5.59      0.38 o 
   0   7   0      368.24      363.39      6.76 o 
   1   7   0       19.43       17.76      1.04 o 
   2   7   0       21.13       19.54      1.24 o 
   3   7   0       91.14       95.31      4.09 o 
   4   7   0      104.42      110.14      3.95 o 
  -9   8   0       33.44       35.56      1.59 o 
  -8   8   0       87.55       96.25      2.50 o 
  -7   8   0       79.99       73.95      1.90 o 
  -6   8   0        1.33        1.37      1.00 o 
  -2   8   0        9.55        9.33      1.42 o 
  -1   8   0      656.12      666.91     11.65 o 
   0   8   0      468.13      449.08      8.33 o 
   1   8   0        1.41        1.08      0.50 o 
   2   8   0        8.77        5.88      0.99 o 
   3   8   0       15.42       18.70      1.43 o 
  -9   9   0       15.63       18.55      1.13 o 
  -8   9   0       58.64       48.19      1.52 o 
  -7   9   0       10.36       12.42      1.08 o 
  -6   9   0        1.06        0.03      0.91 o 
  -2   9   0       62.38       61.69      2.07 o 
  -1   9   0      205.89      212.66      5.67 o 
   0   9   0        9.56        9.13      0.82 o 
   1   9   0        0.24        0.22      0.46 o 
   2   9   0       11.81       13.36      1.47 o 
  -8  10   0        8.33        9.02      1.10 o 
  -7  10   0      110.37      113.85      3.38 o 
  -3  10   0       17.22       20.24      1.11 o 
  -2  10   0      123.68      128.22      3.73 o 
  -1  10   0        0.70        1.15      0.46 o 
   0  10   0        6.82        7.78      1.01 o 
  -3  11   0       13.52       13.52      2.81 o 
   2 -11   1       70.20       77.99      2.63 o 
   3 -11   1      109.81      103.58      5.35 o 
  -1 -10   1        3.18        2.07      0.64 o 
   0 -10   1       20.11       21.04      1.38 o 
   1 -10   1       13.98       16.10      0.88 o 
   2 -10   1       21.71       20.30      1.13 o 
   7 -10   1       18.18       17.38      2.21 o 
   8 -10   1       70.98       80.68      2.87 o 
  -2  -9   1        0.42        0.38      0.52 o 
  -1  -9   1       11.12       13.05      1.02 o 
   0  -9   1       39.22       39.60      1.42 o 
   1  -9   1       72.49       70.09      1.77 o 
   2  -9   1        4.71        4.00      1.12 o 
   4  -9   1       11.90       13.31      1.76 o 
   7  -9   1      189.65      182.23      5.88 o 
   8  -9   1       11.14       14.46      3.00 o 
   9  -9   1       31.51       32.41      2.55 o 
  -4  -8   1        9.63       10.89      1.25 o 
  -3  -8   1       28.11       29.05      1.56 o 
  -2  -8   1       50.24       54.20      2.20 o 
  -1  -8   1       68.28       71.49      2.09 o 
   0  -8   1       35.65       35.92      1.40 o 
   1  -8   1      106.32      105.11      4.35 o 
   2  -8   1       14.40       14.50      1.70 o 
   3  -8   1       21.66       23.29      2.04 o 
   4  -8   1       30.26       30.41      2.40 o 
   6  -8   1        2.70        0.23      0.90 o 
   7  -8   1       50.28       56.63      1.58 o 
   8  -8   1        1.22        2.18      0.53 o 
   9  -8   1       94.36       88.60      4.12 o 
  -5  -7   1        2.61        2.63      0.70 o 
  -4  -7   1       39.13       36.94      1.79 o 
  -3  -7   1       28.07       24.92      1.45 o 
  -2  -7   1       16.30       12.03      0.96 o 
  -1  -7   1       71.30       74.93      1.77 o 
   0  -7   1       54.83       56.40      1.46 o 
   1  -7   1      113.87      110.16      1.96 o 
   2  -7   1        3.94        3.22      0.87 o 
   3  -7   1      208.17      222.77      7.65 o 
   4  -7   1       14.80       11.77      1.59 o 
   6  -7   1      122.45      135.70      2.35 o 
   7  -7   1       92.64       87.22      3.56 o 
   8  -7   1      125.43      123.78      3.10 o 
   9  -7   1       14.14       16.15      1.22 o 
  10  -7   1       18.30       17.95      1.42 o 
  -6  -6   1        0.28        0.96      0.56 o 
  -5  -6   1       18.12       17.00      1.09 o 
  -4  -6   1      123.59      112.00      2.21 o 
  -3  -6   1      446.27      420.86      6.35 o 
  -2  -6   1      649.64      625.86      9.67 o 
  -1  -6   1      120.21      111.59      4.41 o 
   0  -6   1       21.09       21.95      0.65 o 
   1  -6   1      110.08      102.09      1.99 o 
   2  -6   1      174.58      194.95      6.70 o 
   3  -6   1      540.55      565.03     16.92 o 
   5  -6   1        6.46        5.76      1.03 o 
   6  -6   1       33.72       30.80      1.99 o 
   7  -6   1       17.71       19.07      1.16 o 
   8  -6   1        8.54        7.51      0.85 o 
   9  -6   1        3.83        3.40      0.74 o 
  10  -6   1        1.00       -0.23      0.64 o 
  -7  -5   1        7.85        9.17      1.77 o 
  -6  -5   1        5.22        7.63      0.83 o 
  -5  -5   1      215.85      230.97      3.86 o 
  -4  -5   1       51.91       50.51      1.37 o 
  -3  -5   1       90.89       86.20      1.71 o 
  -2  -5   1      527.42      569.54      8.45 o 
  -1  -5   1      216.27      235.65      3.66 o 
   0  -5   1       16.71       16.78      0.45 o 
   1  -5   1        0.47       -0.01      0.17 o 
   2  -5   1       85.71       79.10      3.30 o 
   3  -5   1      189.92      216.34      7.27 o 
   4  -5   1      719.73      776.69     22.66 o 
   5  -5   1      137.55      147.30      2.11 o 
   6  -5   1       54.08       57.14      2.62 o 
   7  -5   1      204.15      201.57      4.41 o 
   8  -5   1      470.46      452.41      8.87 o 
   9  -5   1        4.24        3.64      0.84 o 
  10  -5   1       49.91       47.98      2.67 o 
  -7  -4   1        1.43        2.84      0.78 o 
  -6  -4   1       66.59       69.38      1.85 o 
  -5  -4   1       10.97        9.93      0.76 o 
  -4  -4   1        1.15        1.28      0.44 o 
  -3  -4   1       82.17       89.16      1.75 o 
  -2  -4   1      160.30      149.86      1.88 o 
  -1  -4   1      531.61      542.44      7.58 o 
   0  -4   1       17.77       24.36      0.84 o 
   1  -4   1     1570.45     1622.78     45.21 o 
   2  -4   1       39.61        0.41      0.36 o 
   3  -4   1        0.81        4.68      0.93 o 
   4  -4   1       53.55       74.58      1.37 o 
   5  -4   1      102.99       97.47      2.05 o 
   6  -4   1       92.09       96.60      3.26 o 
   7  -4   1      600.94      590.24     10.15 o 
   8  -4   1       41.21       41.28      1.50 o 
   9  -4   1       41.69       38.87      1.39 o 
  10  -4   1       14.52       15.35      1.34 o 
  -8  -3   1        0.02       -0.40      0.80 o 
  -7  -3   1       53.46       57.37      1.84 o 
  -6  -3   1      742.56      735.18     12.59 o 
  -5  -3   1      137.92      142.40      2.36 o 
  -4  -3   1       28.19       35.98      0.90 o 
  -3  -3   1      464.53      512.46      5.70 o 
  -2  -3   1     1974.28     1978.71     27.49 o 
  -1  -3   1       19.76       20.90      1.15 o 
   0  -3   1      677.03      696.25     12.00 o 
   1  -3   1        0.02        0.98      0.43 o 
   2  -3   1      223.11      212.98      3.52 o 
   3  -3   1      547.38      585.37     10.01 o 
   4  -3   1       24.31       27.43      1.06 o 
   5  -3   1        4.53        3.40      0.35 o 
   6  -3   1       35.48       43.20      2.06 o 
   7  -3   1      558.06      534.35      8.24 o 
   8  -3   1        0.21        0.42      0.44 o 
   9  -3   1       10.80        7.31      0.78 o 
  10  -3   1        1.53        1.27      0.59 o 
  -9  -2   1        0.66        0.60      0.98 o 
  -8  -2   1      130.94      133.97      3.49 o 
  -7  -2   1       12.55       11.65      1.09 o 
  -6  -2   1       30.36       30.56      1.05 o 
  -5  -2   1        1.28        0.77      0.31 o 
  -4  -2   1       41.65       45.43      0.87 o 
  -3  -2   1      106.77      114.03      1.94 o 
  -2  -2   1     1159.71     1134.18     17.48 o 
  -1  -2   1      197.26      183.25      3.96 o 
   0  -2   1      199.87      198.58      4.06 o 
   1  -2   1     3563.67     3336.48     51.42 o 
   2  -2   1      831.66      855.16     18.50 o 
   3  -2   1      594.09      602.11     11.47 o 
   4  -2   1      911.33      911.42     16.46 o 
   5  -2   1        0.07        1.25      0.36 o 
   6  -2   1      750.91      778.47     11.59 o 
   7  -2   1       38.81       37.51      1.34 o 
   8  -2   1      231.33      232.74      5.30 o 
   9  -2   1       30.51       28.77      1.48 o 
  10  -2   1       14.08       19.28      2.78 o 
  -9  -1   1       28.95       25.81      2.08 o 
  -8  -1   1       44.24       39.93      2.80 o 
  -7  -1   1       57.36       59.60      1.96 o 
  -6  -1   1      114.58      116.97      1.83 o 
  -5  -1   1        1.26        1.65      0.28 o 
  -4  -1   1       98.42       94.84      1.44 o 
  -3  -1   1      615.43      581.89      6.01 o 
  -2  -1   1       24.87       16.22      0.53 o 
  -1  -1   1       30.62       31.23      0.64 o 
   2  -1   1     4280.77     4195.67     86.52 o 
   3  -1   1      760.91      729.81      9.64 o 
   4  -1   1        3.40        7.01      0.46 o 
   5  -1   1        1.26        0.92      0.24 o 
   6  -1   1       85.32       86.36      2.01 o 
   7  -1   1        2.21        2.49      0.48 o 
   8  -1   1      101.43       99.44      2.55 o 
   9  -1   1        1.93        1.59      0.85 o 
  -9   0   1       78.08       78.25      3.87 o 
  -8   0   1       90.66       93.05      2.59 o 
  -7   0   1      307.96      304.81      4.66 o 
  -6   0   1        0.00       -0.26      0.24 o 
  -5   0   1       80.78       92.15      1.41 o 
  -4   0   1      971.66      985.66     10.35 o 
  -3   0   1      227.37      232.42      2.69 o 
  -2   0   1       36.02       46.32      0.74 o 
  -1   0   1     3283.43     3164.91     33.21 o 
   0   0   1     1364.66     1203.95     15.26 o 
   1   0   1      440.00      411.58      4.46 o 
   2   0   1      712.94      679.02      7.08 o 
   3   0   1      260.72      263.85      3.05 o 
   4   0   1        1.23        1.63      0.39 o 
   5   0   1       51.50       53.15      1.04 o 
   6   0   1       36.64       34.81      1.04 o 
   7   0   1      200.95      197.14      3.40 o 
   8   0   1      106.66      112.26      4.95 o 
   9   0   1        8.22        7.25      1.59 o 
 -10   1   1       20.04       14.19      1.94 o 
  -9   1   1       94.87       95.56      3.29 o 
  -8   1   1        0.00        0.37      0.44 o 
  -7   1   1        5.26        4.66      0.53 o 
  -6   1   1       17.09       16.46      0.74 o 
  -5   1   1        0.31       -0.04      0.18 o 
  -4   1   1      144.01      137.09      2.68 o 
  -3   1   1       51.76       56.66      1.03 o 
  -2   1   1     1168.56     1185.84     31.63 o 
   0   1   1      766.20      695.45     18.67 o 
   1   1   1       90.08       82.56      1.06 o 
   2   1   1       20.09       17.36      0.61 o 
   3   1   1      145.90      179.95      2.17 o 
   4   1   1        0.07        0.15      0.20 o 
   5   1   1      675.24      650.69      7.25 o 
   6   1   1       97.80      102.39      2.05 o 
   7   1   1      363.96      353.55     12.71 o 
   8   1   1       17.68       17.90      1.58 o 
   9   1   1       25.81       27.08      2.23 o 
 -10   2   1      117.70      111.52      3.55 o 
  -9   2   1        0.41       -0.03      0.45 o 
  -8   2   1       12.86       14.27      0.98 o 
  -7   2   1      228.02      237.23      4.22 o 
  -6   2   1        7.43        9.06      0.70 o 
  -5   2   1     1198.36     1235.10     17.48 o 
  -4   2   1      846.94      880.90     12.47 o 
  -3   2   1      100.44      114.37      3.87 o 
  -2   2   1     1049.30     1165.38     16.52 o 
  -1   2   1      990.94      978.42     12.24 o 
   0   2   1      311.39      309.78      5.81 o 
   1   2   1      133.41      127.30      2.01 o 
   2   2   1       46.22       39.74      0.76 o 
   3   2   1      324.21      365.87      4.20 o 
   4   2   1      548.13      562.83      6.06 o 
   5   2   1      215.82      223.01      3.54 o 
   6   2   1        9.67       11.08      0.84 o 
   7   2   1        0.48        0.80      0.66 o 
   8   2   1       14.24       16.12      1.76 o 
 -10   3   1       42.03       36.45      1.62 o 
  -9   3   1       42.92       42.97      2.45 o 
  -8   3   1      132.81      133.16      2.81 o 
  -7   3   1        5.68        7.55      0.63 o 
  -6   3   1       14.33       13.41      0.72 o 
  -5   3   1        5.03        4.54      0.32 o 
  -4   3   1      135.97      136.73      2.23 o 
  -3   3   1      345.93      333.04      4.93 o 
  -2   3   1     2649.59     2703.15     78.45 o 
  -1   3   1       40.30       52.23      2.17 o 
   0   3   1      473.07      419.69      5.89 o 
   1   3   1       34.38       42.19      1.53 o 
   2   3   1      116.03      110.29      1.88 o 
   3   3   1      157.32      170.58      2.30 o 
   4   3   1       46.83       50.17      1.32 o 
   5   3   1       11.15        9.82      0.67 o 
   6   3   1      135.98      133.04      2.88 o 
   7   3   1      149.93      153.01      6.93 o 
 -10   4   1       12.02        9.02      0.80 o 
  -9   4   1      134.07      129.87      2.90 o 
  -8   4   1        0.53        0.19      0.32 o 
  -7   4   1       50.73       54.23      1.46 o 
  -6   4   1       95.68       88.37      3.72 o 
  -5   4   1      149.51      157.95      2.98 o 
  -4   4   1      222.47      211.17      3.32 o 
  -3   4   1      244.32      252.84      5.04 o 
  -2   4   1        0.22        1.51      0.21 o 
  -1   4   1      240.27      283.38      4.89 o 
   0   4   1     1154.93     1152.81     15.70 o 
   1   4   1      469.60      513.14      5.96 o 
   2   4   1        8.29       14.14      0.64 o 
   3   4   1       26.12       26.19      1.08 o 
   4   4   1      132.09      123.06      2.81 o 
   5   4   1        5.60        4.10      0.59 o 
   6   4   1      177.67      175.90      6.16 o 
   7   4   1      151.58      173.94      6.66 o 
 -10   5   1       55.13       58.26      2.37 o 
  -9   5   1        2.33        2.41      0.72 o 
  -8   5   1       13.22        9.89      1.01 o 
  -7   5   1      373.24      370.21      7.20 o 
  -6   5   1      162.31      183.97      6.04 o 
  -5   5   1      411.82      439.48      6.20 o 
  -4   5   1        1.72        1.49      0.29 o 
  -3   5   1     1194.93     1269.89     23.49 o 
  -2   5   1      129.84      142.87      2.21 o 
  -1   5   1      484.66      486.77      6.21 o 
   0   5   1        8.24       12.06      0.54 o 
   1   5   1       21.06       22.15      1.12 o 
   2   5   1        4.49        5.81      0.53 o 
   3   5   1        3.69        2.99      0.47 o 
   4   5   1        2.37        3.40      0.56 o 
   5   5   1        3.30        3.45      0.63 o 
   6   5   1      109.25      114.42      2.88 o 
 -10   6   1       24.28       23.63      1.91 o 
  -9   6   1       15.36       16.57      1.29 o 
  -8   6   1       36.87       37.74      3.52 o 
  -7   6   1        0.46        0.45      0.53 o 
  -6   6   1       18.71       21.10      1.06 o 
  -5   6   1       40.77       42.35      1.02 o 
  -4   6   1        3.09        3.30      0.35 o 
  -3   6   1        5.62        5.71      0.36 o 
  -2   6   1       34.58       39.79      1.01 o 
  -1   6   1      202.86      197.17      3.63 o 
   0   6   1        4.40        3.34      0.67 o 
   1   6   1       30.01       26.54      1.61 o 
   2   6   1      158.45      152.97      6.10 o 
   3   6   1        1.75        0.90      0.42 o 
   4   6   1        0.95        0.46      0.41 o 
   5   6   1       14.34       13.62      1.28 o 
 -10   7   1       48.43       49.54      2.07 o 
  -9   7   1       69.81       68.04      2.70 o 
  -8   7   1      132.71      134.51      3.29 o 
  -7   7   1        6.00        7.97      1.23 o 
  -6   7   1      119.02      124.42      2.69 o 
  -5   7   1      261.34      250.34      4.61 o 
  -4   7   1      121.11      145.68      3.12 o 
  -3   7   1       18.83       22.89      0.72 o 
  -2   7   1       43.58       48.37      1.49 o 
  -1   7   1        0.66        0.87      0.34 o 
   0   7   1      158.87      140.71      3.17 o 
   1   7   1      102.74       86.56      2.40 o 
   2   7   1       27.67       19.47      2.10 o 
   3   7   1        0.44        0.94      0.58 o 
   4   7   1        6.95        8.77      0.71 o 
  -9   8   1        5.07        4.14      0.75 o 
  -8   8   1       78.69       78.96      2.22 o 
  -7   8   1       70.33       73.63      1.95 o 
  -6   8   1       27.54       32.78      0.87 o 
  -5   8   1      365.93      340.62     13.56 o 
  -4   8   1      194.33      182.96      7.86 o 
  -3   8   1        0.24        0.21      0.26 o 
  -2   8   1      295.10      297.73      5.93 o 
  -1   8   1      492.95      484.61      9.17 o 
   0   8   1       69.75       70.85      2.07 o 
   1   8   1        0.83        1.54      0.55 o 
   2   8   1        6.74        4.95      0.94 o 
   3   8   1        3.70        4.21      0.85 o 
  -8   9   1        1.38        3.14      0.54 o 
  -7   9   1       17.96       18.85      1.49 o 
  -6   9   1        0.02       -0.06      0.46 o 
  -5   9   1       28.39       21.79      2.29 o 
  -4   9   1        9.75       13.97      1.89 o 
  -3   9   1       35.18       31.04      4.89 o 
  -2   9   1       43.56       40.47      1.82 o 
  -1   9   1       17.81       18.97      1.02 o 
   0   9   1        1.81        2.50      0.58 o 
   1   9   1        0.19        0.16      0.52 o 
  -7  10   1       54.30       55.93      3.06 o 
  -6  10   1        0.01        0.01      0.51 o 
  -5  10   1      161.63      155.09      4.13 o 
  -4  10   1        1.23        2.28      0.57 o 
  -3  10   1        1.31        0.39      0.67 o 
  -2  10   1      146.17      160.62      3.47 o 
  -1  10   1       95.73      112.97      2.85 o 
   1 -11   2       15.72       17.18      1.30 o 
   2 -11   2        0.13        0.11      0.45 o 
  -1 -10   2       31.64       41.02      1.64 o 
   0 -10   2        1.39        1.24      0.46 o 
   1 -10   2       71.86       73.65      2.45 o 
   2 -10   2      113.81      122.30      5.80 o 
   7 -10   2       38.93       36.82      2.94 o 
   8 -10   2        5.47        3.84      0.82 o 
  -3  -9   2       77.92       87.12      2.81 o 
  -2  -9   2       28.63       31.52      1.51 o 
  -1  -9   2        7.03        7.03      0.76 o 
   0  -9   2       55.82       62.35      1.78 o 
   1  -9   2        5.68        7.75      1.02 o 
   2  -9   2      189.80      201.24      7.56 o 
   3  -9   2       77.48       70.18      3.78 o 
   4  -9   2        2.02        0.10      0.79 o 
   7  -9   2      306.92      329.91      7.94 o 
   8  -9   2        4.30        3.61      1.00 o 
   9  -9   2        5.48        5.35      0.75 o 
  -4  -8   2        1.20        1.91      0.72 o 
  -3  -8   2        0.24       -0.10      0.50 o 
  -2  -8   2        0.16       -0.32      0.40 o 
  -1  -8   2       20.09       15.71      1.57 o 
   0  -8   2      265.93      279.76      5.93 o 
   1  -8   2       26.16       27.03      2.61 o 
   2  -8   2     1158.23     1131.22     32.79 o 
   3  -8   2       11.67       12.35      1.66 o 
   4  -8   2       12.39       13.54      1.80 o 
   6  -8   2      206.79      181.10      7.87 o 
   7  -8   2       35.12       39.33      1.31 o 
   8  -8   2       17.91       20.64      1.13 o 
   9  -8   2       25.24       26.05      1.90 o 
  -5  -7   2        2.66        3.13      0.45 o 
  -4  -7   2        3.72        1.58      0.65 o 
  -3  -7   2      108.92      108.74      2.55 o 
  -2  -7   2      362.43      337.66      5.74 o 
  -1  -7   2       97.98       96.17      3.08 o 
   0  -7   2       55.18       57.19      1.62 o 
   1  -7   2      162.71      181.24      5.12 o 
   2  -7   2       54.26       66.51      3.35 o 
   3  -7   2       17.58       18.50      1.92 o 
   4  -7   2       76.13       67.43      3.57 o 
   5  -7   2      290.78      257.72      7.13 o 
   6  -7   2       80.55       87.90      1.72 o 
   7  -7   2       23.45       20.70      1.46 o 
   8  -7   2       26.90       23.70      1.39 o 
   9  -7   2        8.53        7.40      0.93 o 
  -6  -6   2       17.75       19.61      1.24 o 
  -5  -6   2      336.75      336.80      6.00 o 
  -4  -6   2       11.00        9.49      0.68 o 
  -3  -6   2        6.28        4.33      0.59 o 
  -2  -6   2       28.19       26.20      1.84 o 
  -1  -6   2       30.51       30.56      1.06 o 
   0  -6   2       77.69       69.16      1.32 o 
   1  -6   2       27.07       25.30      0.96 o 
   2  -6   2       64.40       74.85      3.45 o 
   3  -6   2        1.40        1.85      0.76 o 
   4  -6   2       29.62       32.29      2.40 o 
   5  -6   2      417.93      405.41      5.66 o 
   6  -6   2       86.25       90.91      6.04 o 
   7  -6   2       40.30       40.90      1.52 o 
   8  -6   2        9.67        9.34      1.04 o 
   9  -6   2       37.01       37.51      1.80 o 
  10  -6   2       69.38       67.68      2.58 o 
  -7  -5   2        2.44        0.92      0.67 o 
  -6  -5   2       78.04       78.47      2.00 o 
  -5  -5   2      117.74      110.11      2.29 o 
  -4  -5   2      232.79      227.04      3.64 o 
  -3  -5   2       69.94       73.32      1.52 o 
  -2  -5   2      674.51      686.86     11.80 o 
  -1  -5   2        4.53        4.23      0.36 o 
   0  -5   2      602.95      653.10     10.58 o 
   1  -5   2      426.03      452.88     13.68 o 
   2  -5   2      347.10      314.95      9.99 o 
   3  -5   2     1303.59     1364.00     38.74 o 
   4  -5   2      689.27      773.87     12.30 o 
   5  -5   2      169.74      195.21      3.23 o 
   7  -5   2      379.15      386.79      7.51 o 
   8  -5   2       76.30       69.99      2.35 o 
   9  -5   2       14.33       13.50      2.65 o 
  10  -5   2       14.60       12.96      1.36 o 
  -8  -4   2        1.49        1.47      0.89 o 
  -7  -4   2        0.14       -0.16      0.59 o 
  -6  -4   2      315.61      323.86      5.12 o 
  -5  -4   2       17.37       16.91      0.92 o 
  -4  -4   2       23.00       24.85      1.14 o 
  -3  -4   2      315.91      305.31      4.42 o 
  -2  -4   2        1.59        0.63      0.26 o 
  -1  -4   2       14.15       11.71      0.70 o 
   0  -4   2       94.34       81.50      1.53 o 
   1  -4   2      128.58       -0.06      0.30 o 
   2  -4   2      251.85      248.57      8.02 o 
   3  -4   2      149.95      141.09      2.84 o 
   4  -4   2      209.16      233.33      3.66 o 
   5  -4   2       33.19       39.36      1.49 o 
   6  -4   2        2.19        1.81      0.31 o 
   7  -4   2      151.64      153.73      2.87 o 
   8  -4   2      223.32      221.39      5.50 o 
   9  -4   2      188.97      182.35      3.61 o 
  10  -4   2       11.95       12.01      0.97 o 
  -8  -3   2       12.70       10.30      1.83 o 
  -7  -3   2      107.84      111.61      2.65 o 
  -6  -3   2      320.64      322.01      4.48 o 
  -5  -3   2      254.25      256.81      3.88 o 
  -4  -3   2        0.38        0.57      0.25 o 
  -3  -3   2       38.27       34.93      0.78 o 
  -2  -3   2        2.91        0.73      0.23 o 
  -1  -3   2        0.01        0.15      0.11 o 
   0  -3   2     2703.25     2733.88     46.10 o 
   1  -3   2       44.44       31.70      0.73 o 
   2  -3   2      118.09      112.81      2.69 o 
   3  -3   2     1215.52     1332.26     17.86 o 
   4  -3   2      164.08      178.64      2.47 o 
   5  -3   2      138.99      158.51      3.27 o 
   6  -3   2       34.39       43.50      1.25 o 
   7  -3   2      321.71      328.75      5.51 o 
   8  -3   2      376.26      347.23      5.94 o 
   9  -3   2       16.70       16.45      1.79 o 
  10  -3   2       20.15       16.40      1.22 o 
  -9  -2   2        0.10       -1.50      1.07 o 
  -8  -2   2      116.45      122.67      3.66 o 
  -7  -2   2       65.60       70.74      2.00 o 
  -6  -2   2       26.69       27.97      0.99 o 
  -5  -2   2       83.17       86.93      1.42 o 
  -4  -2   2       87.41       92.21      1.32 o 
  -3  -2   2       85.26       92.92      1.27 o 
  -2  -2   2      107.54      116.40      1.70 o 
  -1  -2   2      176.35      178.95      3.93 o 
   0  -2   2        1.29        2.53      0.16 o 
   1  -2   2      838.33      870.49     18.66 o 
   2  -2   2     1499.87     1357.50     17.23 o 
   3  -2   2     2375.09     2343.26     42.07 o 
   4  -2   2      291.14      318.01      6.19 o 
   5  -2   2      246.90      254.41      3.37 o 
   6  -2   2      126.61      116.91      2.17 o 
   7  -2   2        2.39        2.08      0.50 o 
   8  -2   2       26.27       21.87      1.27 o 
   9  -2   2       19.18       20.51      1.62 o 
  -9  -1   2       82.42       86.35      2.79 o 
  -8  -1   2       85.46       79.01      2.50 o 
  -7  -1   2      137.70      137.97      3.21 o 
  -6  -1   2      386.15      370.56      4.32 o 
  -5  -1   2      519.64      534.09      6.27 o 
  -4  -1   2      269.17      264.09      3.04 o 
  -3  -1   2      144.98      153.58      2.51 o 
  -2  -1   2      405.71      384.22      4.16 o 
  -1  -1   2     3257.91     3127.83     41.55 o 
   0  -1   2     2513.53     2248.43     70.05 o 
   1  -1   2     1267.40     1185.56     15.85 o 
   2  -1   2      152.56      136.70      1.98 o 
   3  -1   2        1.91        6.77      0.38 o 
   4  -1   2      328.79      345.90      3.97 o 
   5  -1   2       51.00       50.11      1.02 o 
   6  -1   2        4.39        6.79      0.80 o 
   7  -1   2       99.17       94.27      2.43 o 
   8  -1   2        1.55        1.74      0.60 o 
   9  -1   2        8.44       11.06      1.75 o 
 -10   0   2       52.22       55.09      2.90 o 
  -9   0   2        7.60        9.48      1.20 o 
  -8   0   2        2.82        0.82      0.48 o 
  -7   0   2       51.21       47.65      1.75 o 
  -6   0   2       82.28       76.27      1.60 o 
  -5   0   2       75.02       78.10      1.26 o 
  -4   0   2      930.26      954.59     10.05 o 
  -3   0   2      179.53      179.78      2.16 o 
  -2   0   2      228.84      224.12      2.87 o 
  -1   0   2     1482.26     1492.47     15.87 o 
   0   0   2       62.41       52.71      0.97 o 
   1   0   2     3552.64     3415.79     36.07 o 
   2   0   2      274.42      275.86      3.11 o 
   3   0   2      811.14      865.62     10.74 o 
   4   0   2      330.43      331.79      3.76 o 
   5   0   2      405.34      427.67      4.99 o 
   6   0   2       96.41       97.13      2.04 o 
   7   0   2      280.74      288.09      4.86 o 
   8   0   2       18.20       15.92      2.01 o 
   9   0   2        4.16        7.00      1.55 o 
 -10   1   2      174.72      156.18      6.01 o 
  -9   1   2       14.12       11.69      1.04 o 
  -8   1   2       55.57       55.74      1.78 o 
  -7   1   2      127.93      129.79      2.42 o 
  -6   1   2      335.75      346.40      4.49 o 
  -5   1   2        5.60       11.55      0.50 o 
  -4   1   2     1039.85     1034.87     11.63 o 
  -3   1   2      878.70      919.28     10.50 o 
  -2   1   2    22463.71    22906.72    380.31 o 
  -1   1   2      909.96      911.38     15.63 o 
   0   1   2     2507.55     2355.37     28.21 o 
   1   1   2     1342.48     1333.43     14.70 o 
   2   1   2      213.57      212.86      2.54 o 
   3   1   2       22.18       23.65      0.64 o 
   4   1   2      252.69      262.11      3.25 o 
   5   1   2       24.73       32.49      0.88 o 
   6   1   2      184.95      174.90      3.34 o 
   7   1   2        4.01        3.77      0.84 o 
   8   1   2        0.03        1.22      0.70 o 
 -10   2   2       22.66       24.92      1.46 o 
  -9   2   2       75.59       68.94      2.04 o 
  -8   2   2        8.92       11.31      1.01 o 
  -7   2   2       14.56       15.33      0.91 o 
  -6   2   2      273.99      273.88      4.61 o 
  -5   2   2      617.27      623.69      9.23 o 
  -4   2   2      251.34      215.92      3.94 o 
  -3   2   2     1243.22     1334.00     44.03 o 
  -2   2   2      629.39      643.54     11.30 o 
  -1   2   2        5.83        4.56      1.47 o 
   0   2   2     2043.89     1937.84     46.23 o 
   1   2   2      487.65      468.32      7.28 o 
   2   2   2      159.40      153.93      2.00 o 
   3   2   2       17.60       17.49      0.70 o 
   4   2   2      590.01      618.79      7.61 o 
   5   2   2        2.91        2.61      0.48 o 
   6   2   2       98.27       90.89      2.51 o 
   7   2   2        1.41        1.23      0.73 o 
   8   2   2        4.65        5.23      1.66 o 
 -10   3   2       40.06       42.91      1.63 o 
  -9   3   2       14.28       12.59      0.93 o 
  -8   3   2        8.30        6.79      0.68 o 
  -7   3   2       77.60       73.03      2.03 o 
  -6   3   2      791.62      805.45     11.68 o 
  -5   3   2       34.97       40.60      1.30 o 
  -4   3   2      158.28      176.03      3.02 o 
  -3   3   2      258.84      273.96      4.58 o 
  -2   3   2      734.16      762.20     12.01 o 
  -1   3   2       67.88       60.12      1.32 o 
   0   3   2      201.68      195.61      4.06 o 
   1   3   2      135.36      168.65      2.62 o 
   2   3   2      569.93      628.34      6.85 o 
   3   3   2      333.66      353.40      4.54 o 
   4   3   2      496.66      454.19      5.77 o 
   5   3   2      220.93      198.87      3.09 o 
   6   3   2       39.09       49.08      4.66 o 
   7   3   2        0.70        0.66      0.94 o 
 -10   4   2        7.63        5.68      0.77 o 
  -9   4   2       12.99       13.20      0.91 o 
  -8   4   2      156.61      163.98      4.23 o 
  -7   4   2      555.37      563.08      8.43 o 
  -6   4   2       18.92       20.84      1.43 o 
  -5   4   2       46.67       56.43      1.47 o 
  -4   4   2        5.33        7.67      0.65 o 
  -3   4   2        9.37        6.23      0.37 o 
  -2   4   2       87.78       93.62      1.66 o 
  -1   4   2      467.03      490.92      7.94 o 
   0   4   2       95.57      108.24      2.15 o 
   1   4   2      312.24      333.51      4.01 o 
   2   4   2      169.57      175.53      3.21 o 
   3   4   2        0.81        0.45      0.34 o 
   4   4   2        3.73        3.61      0.57 o 
   5   4   2       13.45       16.21      1.51 o 
   6   4   2       35.99       39.50      2.12 o 
 -10   5   2        3.25        3.70      0.86 o 
  -9   5   2       10.99       10.18      1.07 o 
  -8   5   2       11.58       12.41      1.08 o 
  -7   5   2     1468.45     1475.23     25.52 o 
  -6   5   2       15.83       15.45      1.45 o 
  -5   5   2      134.33      125.51      5.15 o 
  -4   5   2       95.12       97.46      1.51 o 
  -3   5   2       11.61       11.07      0.42 o 
  -2   5   2       29.87       34.29      0.73 o 
  -1   5   2      140.41      126.18      2.08 o 
   0   5   2       28.49       22.34      1.63 o 
   1   5   2        9.30       11.22      0.60 o 
   2   5   2        6.57        9.29      0.66 o 
   3   5   2       51.99       55.82      1.95 o 
   4   5   2       10.84       14.41      0.99 o 
   5   5   2       74.80       95.87      3.88 o 
   6   5   2       29.52       34.20      2.07 o 
 -10   6   2       73.35       76.33      2.68 o 
  -9   6   2       11.22       11.68      1.12 o 
  -8   6   2       70.75       62.12      2.47 o 
  -7   6   2       10.05       10.21      1.08 o 
  -6   6   2       25.52       22.23      1.03 o 
  -5   6   2        0.00        0.05      0.30 o 
  -4   6   2       27.17       28.16      0.81 o 
  -3   6   2        0.25        0.32      0.21 o 
  -2   6   2      124.65      124.63      2.63 o 
  -1   6   2       61.41       59.75      2.50 o 
   0   6   2      397.07      375.59      9.21 o 
   1   6   2      654.56      627.06     11.50 o 
   2   6   2      426.15      400.21      7.26 o 
   3   6   2       54.29       50.45      1.67 o 
   4   6   2       45.36       55.40      1.72 o 
   5   6   2       44.05       42.83      1.62 o 
 -10   7   2       14.87       14.06      1.29 o 
  -9   7   2       10.40        7.01      0.95 o 
  -8   7   2      193.43      201.33      4.45 o 
  -7   7   2        0.20        0.14      0.41 o 
  -6   7   2        0.44        0.64      0.36 o 
  -5   7   2       54.41       57.27      1.55 o 
  -4   7   2       19.95       20.30      0.71 o 
  -3   7   2      156.14      154.85      2.68 o 
  -2   7   2       20.58       18.09      0.86 o 
  -1   7   2      298.54      317.81      6.77 o 
   0   7   2      113.73      107.22      4.43 o 
   1   7   2        0.28        0.07      0.45 o 
   2   7   2        0.33        0.30      0.52 o 
   3   7   2       25.31       28.41      1.67 o 
   4   7   2        0.93        0.21      0.42 o 
  -9   8   2       38.71       35.75      2.12 o 
  -8   8   2        0.04       -0.24      0.44 o 
  -7   8   2       41.66       44.73      1.49 o 
  -6   8   2        2.60        3.37      0.85 o 
  -5   8   2       85.86       76.85      1.86 o 
  -4   8   2       10.46       10.21      0.66 o 
  -3   8   2       25.51       27.29      1.42 o 
  -2   8   2       29.47       27.63      2.49 o 
  -1   8   2       39.21       38.77      1.85 o 
   0   8   2       45.94       46.36      1.71 o 
   1   8   2       54.32       53.37      1.99 o 
   2   8   2       35.06       36.60      2.70 o 
  -8   9   2        0.09       -0.73      0.39 o 
  -7   9   2        1.90        1.16      0.67 o 
  -6   9   2        0.08       -0.64      0.47 o 
  -5   9   2       91.54       94.52      2.95 o 
  -4   9   2        7.54       10.27      1.14 o 
  -3   9   2       49.03       48.76      1.64 o 
  -2   9   2       31.33       30.02      1.25 o 
  -1   9   2       15.11       12.53      1.03 o 
   0   9   2       30.64       32.04      2.00 o 
   1   9   2        0.02        1.24      0.62 o 
  -7  10   2        2.07        0.87      0.67 o 
  -6  10   2      419.49      407.86      9.81 o 
  -5  10   2       14.05       12.06      3.22 o 
  -4  10   2       45.18       41.57      2.06 o 
  -3  10   2       19.90       20.27      1.38 o 
  -2  10   2        0.80        0.79      0.48 o 
   1 -11   3        1.12        1.10      0.61 o 
   2 -11   3        9.36        8.82      1.61 o 
   5 -11   3       19.86       23.53      2.74 o 
  -1 -10   3       15.42       15.70      1.11 o 
   0 -10   3       10.23       12.32      0.86 o 
   1 -10   3       20.25       18.93      1.12 o 
   3 -10   3        0.27        0.18      0.94 o 
   4 -10   3        1.73        4.12      1.33 o 
   5 -10   3       22.24       18.96      2.43 o 
   7 -10   3        4.25        4.50      1.42 o 
   8 -10   3        2.65        3.75      0.82 o 
  -3  -9   3       14.06       14.85      1.33 o 
  -2  -9   3       30.42       31.32      1.48 o 
  -1  -9   3       15.92       17.24      1.09 o 
   0  -9   3       47.71       51.70      1.40 o 
   1  -9   3       27.05       23.58      1.61 o 
   2  -9   3       27.03       22.24      2.38 o 
   3  -9   3      183.80      191.96      7.49 o 
   4  -9   3      268.13      266.26      9.64 o 
   5  -9   3      147.57      146.96      6.42 o 
   6  -9   3      176.57      189.98      8.13 o 
   7  -9   3       30.84       27.71      1.48 o 
   8  -9   3       13.55        9.31      0.79 o 
  -4  -8   3       18.86       17.40      1.38 o 
  -3  -8   3       20.52       17.96      1.31 o 
  -2  -8   3      180.01      175.96      3.51 o 
  -1  -8   3       37.56       41.35      1.31 o 
   0  -8   3        1.27        1.46      0.35 o 
   1  -8   3     1526.04     1481.62     33.20 o 
   2  -8   3       57.99       58.53      3.38 o 
   3  -8   3        0.83        0.54      0.80 o 
   4  -8   3       95.71       91.00      4.46 o 
   5  -8   3      289.57      264.00      9.64 o 
   6  -8   3       35.24       39.15      4.51 o 
   7  -8   3       66.34       72.93      4.68 o 
   8  -8   3        0.54        1.44      0.55 o 
   9  -8   3       13.11       12.61      2.11 o 
  -5  -7   3        9.16        8.66      0.74 o 
  -4  -7   3       73.55       78.88      2.23 o 
  -3  -7   3       26.25       27.19      1.22 o 
  -2  -7   3       44.42       38.20      1.43 o 
  -1  -7   3        5.94        5.91      1.23 o 
   0  -7   3      381.93      390.46      6.80 o 
   1  -7   3      602.98      610.09     14.32 o 
   2  -7   3       54.80       61.09      3.30 o 
   3  -7   3       10.29        7.18      1.29 o 
   4  -7   3        5.32        2.74      1.01 o 
   5  -7   3       50.70       50.20      1.44 o 
   6  -7   3        9.06       14.04      1.38 o 
   7  -7   3      660.22      650.41     11.70 o 
   8  -7   3       38.82       42.43      1.70 o 
   9  -7   3       35.82       39.02      1.78 o 
  -6  -6   3       15.64       15.21      0.99 o 
  -5  -6   3      181.15      184.25      3.29 o 
  -4  -6   3        2.59        3.26      0.40 o 
  -3  -6   3       18.46       19.02      0.72 o 
  -2  -6   3      184.52      191.87      4.85 o 
  -1  -6   3        5.32        6.18      0.81 o 
   0  -6   3       23.19       23.15      0.82 o 
   1  -6   3      329.53      342.85      7.17 o 
   2  -6   3       43.89       45.85      2.68 o 
   3  -6   3      225.88      257.04      8.86 o 
   4  -6   3       54.06       48.57      1.79 o 
   5  -6   3      338.07      340.18      4.62 o 
   6  -6   3      131.21      117.47      3.56 o 
   7  -6   3        2.67        3.59      0.61 o 
   8  -6   3        0.24        0.65      0.54 o 
   9  -6   3       20.55       20.41      1.52 o 
  -7  -5   3        7.48        7.56      1.02 o 
  -6  -5   3        4.42        4.35      0.65 o 
  -5  -5   3      295.65      285.81      4.51 o 
  -4  -5   3      287.26      280.86      4.29 o 
  -3  -5   3      115.67      119.21      2.01 o 
  -2  -5   3       75.79       77.66      1.58 o 
  -1  -5   3     1147.82     1168.23     18.62 o 
   0  -5   3       24.86       31.72      0.66 o 
   1  -5   3      423.59      429.68      8.76 o 
   2  -5   3        1.39        1.56      0.67 o 
   3  -5   3      154.67      174.72      4.01 o 
   4  -5   3       59.03       60.30      2.00 o 
   5  -5   3        9.74       13.10      1.21 o 
   6  -5   3        1.71        0.67      0.55 o 
   7  -5   3       19.30       19.76      3.54 o 
   8  -5   3        3.27        4.26      0.82 o 
   9  -5   3       93.32       92.65      3.53 o 
  -8  -4   3        6.83        8.96      2.93 o 
  -7  -4   3       25.15       26.41      1.43 o 
  -6  -4   3       68.58       69.22      1.83 o 
  -5  -4   3      413.77      394.51      5.82 o 
  -4  -4   3      222.30      234.66      3.72 o 
  -3  -4   3       19.13       16.61      0.75 o 
  -2  -4   3      601.58      648.96      7.50 o 
  -1  -4   3      520.97      537.78      6.79 o 
   0  -4   3        0.22        0.51      0.13 o 
   1  -4   3     1097.57     1115.26     17.49 o 
   2  -4   3     1350.93     1422.46     30.97 o 
   3  -4   3       11.57       13.86      0.40 o 
   4  -4   3        0.00        0.02      0.22 o 
   5  -4   3        2.28        3.91      0.84 o 
   6  -4   3       66.42       58.41      1.51 o 
   7  -4   3       65.10       64.46      1.63 o 
   8  -4   3       17.47       19.68      1.02 o 
   9  -4   3        2.16        2.62      0.57 o 
  -8  -3   3        0.23        0.17      0.69 o 
  -7  -3   3      229.50      230.73      3.81 o 
  -6  -3   3       17.64       19.17      0.93 o 
  -5  -3   3        7.75        6.53      0.59 o 
  -4  -3   3       31.72       25.69      0.75 o 
  -3  -3   3      191.94      209.90      2.62 o 
  -2  -3   3      104.00      127.30      2.04 o 
  -1  -3   3      132.76      143.36      2.50 o 
   0  -3   3       44.16       26.54      1.46 o 
   1  -3   3      273.03      249.66      4.35 o 
   2  -3   3      299.94      356.87      6.25 o 
   3  -3   3        0.04        0.16      0.12 o 
   4  -3   3       58.29       62.86      1.14 o 
   5  -3   3      401.68      413.09      4.94 o 
   6  -3   3       76.47       90.06      2.58 o 
   7  -3   3      382.67      373.84      6.14 o 
   8  -3   3        7.71        7.70      0.79 o 
   9  -3   3       38.88       40.80      1.65 o 
  -9  -2   3      102.44      102.92      3.71 o 
  -8  -2   3       74.48       84.37      2.62 o 
  -7  -2   3        8.91        8.38      0.84 o 
  -6  -2   3      124.96      130.49      2.27 o 
  -5  -2   3       36.06       43.75      0.93 o 
  -4  -2   3      183.15      156.07      1.93 o 
  -3  -2   3       40.37       42.07      0.78 o 
  -2  -2   3      386.98      375.69      5.09 o 
  -1  -2   3      640.74      637.75     12.38 o 
   0  -2   3      156.33      173.81      3.44 o 
   1  -2   3      555.99      499.21      7.78 o 
   2  -2   3      512.85      516.53      8.15 o 
   3  -2   3      132.88      117.85      3.16 o 
   4  -2   3        7.48        4.39      0.35 o 
   5  -2   3       22.49       16.29      1.02 o 
   6  -2   3       25.44       23.68      1.08 o 
   7  -2   3       46.29       50.89      1.66 o 
   8  -2   3       11.09        9.02      0.90 o 
   9  -2   3       23.53       25.70      2.39 o 
  -9  -1   3       92.06       93.25      2.88 o 
  -8  -1   3      118.30      115.42      3.42 o 
  -7  -1   3       10.17        8.25      0.79 o 
  -6  -1   3      178.88      188.49      2.72 o 
  -5  -1   3        2.18        3.67      0.36 o 
  -4  -1   3      855.03      817.17      9.58 o 
  -3  -1   3      839.56      824.75      9.64 o 
  -2  -1   3     1464.21     1433.18     13.77 o 
  -1  -1   3     2972.25     2860.37     29.62 o 
   0  -1   3       66.08       59.88      0.83 o 
   1  -1   3     1899.19     1695.18     16.16 o 
   2  -1   3      893.08      866.60      8.45 o 
   3  -1   3       83.61       78.60      1.20 o 
   4  -1   3        0.08       -0.03      0.18 o 
   5  -1   3       89.08       89.52      1.82 o 
   6  -1   3      345.56      352.22      5.50 o 
   7  -1   3        3.18        2.70      0.55 o 
   8  -1   3        2.09        1.07      0.70 o 
   9  -1   3      136.83      157.83      6.20 o 
 -10   0   3        1.18        0.84      1.32 o 
  -9   0   3      168.80      167.43      4.02 o 
  -8   0   3       68.50       62.61      3.23 o 
  -7   0   3        1.29        0.07      0.36 o 
  -6   0   3       10.77       13.22      0.63 o 
  -5   0   3       43.85       42.61      0.88 o 
  -4   0   3       62.22       57.88      1.02 o 
  -3   0   3      547.00      505.93      5.14 o 
  -2   0   3     9853.87     9970.29     94.48 o 
  -1   0   3       22.72       29.07      0.79 o 
   0   0   3    12026.40    10934.12    177.27 o 
   1   0   3     2636.27     2525.40     23.98 o 
   2   0   3       73.32       88.84      1.25 o 
   3   0   3       20.43       22.66      0.63 o 
   4   0   3       27.01       25.65      0.71 o 
   5   0   3        1.62        1.59      0.32 o 
   6   0   3        3.65        3.19      0.55 o 
   7   0   3       15.81       17.09      1.48 o 
   8   0   3        1.73        1.97      1.45 o 
 -10   1   3        1.18        0.36      0.76 o 
  -9   1   3      172.38      159.06      3.49 o 
  -8   1   3       49.11       51.79      1.70 o 
  -7   1   3        5.11        6.70      0.61 o 
  -6   1   3      177.34      201.53      2.92 o 
  -5   1   3        5.02        6.20      0.39 o 
  -4   1   3      483.15      479.41      5.26 o 
  -3   1   3      620.25      614.22      6.78 o 
  -2   1   3      165.92      165.57      1.98 o 
  -1   1   3       26.62       22.94      0.48 o 
   0   1   3     6091.76     5605.86     66.35 o 
   1   1   3        2.38        2.90      0.25 o 
   2   1   3      350.32      337.64      3.86 o 
   3   1   3       75.85       59.17      1.40 o 
   4   1   3        5.24        4.96      0.41 o 
   5   1   3      275.92      262.59      4.08 o 
   6   1   3      662.64      638.39     12.57 o 
   7   1   3        0.03       -0.71      0.99 o 
   8   1   3       11.41       10.23      1.32 o 
 -10   2   3        1.30        1.47      0.63 o 
  -9   2   3       26.92       25.53      1.32 o 
  -8   2   3       10.02        8.96      0.81 o 
  -7   2   3      113.91      107.06      2.52 o 
  -6   2   3       74.78       75.22      1.84 o 
  -5   2   3       85.08       90.53      1.73 o 
  -4   2   3      307.80      323.14      5.00 o 
  -3   2   3        7.18       13.59      0.87 o 
  -2   2   3      330.96      339.68      7.34 o 
  -1   2   3     1166.14     1110.99     21.25 o 
   0   2   3      713.04      670.17      8.94 o 
   1   2   3        1.53        3.11      0.26 o 
   2   2   3      108.83      113.76      1.65 o 
   3   2   3     1074.94     1081.50     12.63 o 
   4   2   3        6.97       11.29      0.72 o 
   5   2   3      531.94      517.47      7.22 o 
   6   2   3        0.28       -0.06      0.64 o 
   7   2   3       30.26       33.69      4.06 o 
 -10   3   3       37.57       41.37      1.60 o 
  -9   3   3       86.90       93.58      2.63 o 
  -8   3   3       15.14       18.63      1.01 o 
  -7   3   3        0.10        0.02      0.37 o 
  -6   3   3       66.25       73.76      1.68 o 
  -5   3   3      419.22      447.00      5.21 o 
  -4   3   3        3.54        6.96      0.44 o 
  -3   3   3       11.22       10.86      0.41 o 
  -2   3   3        0.14        0.25      0.17 o 
  -1   3   3       91.21       90.73      1.58 o 
   0   3   3       33.66       38.48      0.87 o 
   1   3   3      943.73     1041.20     12.03 o 
   2   3   3      305.78      323.85      3.84 o 
   3   3   3       47.72       52.25      1.31 o 
   4   3   3       15.44       16.67      0.91 o 
   5   3   3       10.75        9.76      0.89 o 
   6   3   3        0.08       -0.27      0.60 o 
   7   3   3        3.27        5.75      1.45 o 
 -10   4   3       15.30       16.45      1.08 o 
  -9   4   3       30.37       29.53      2.12 o 
  -8   4   3       19.47       17.55      1.25 o 
  -7   4   3       48.33       49.95      1.30 o 
  -6   4   3      395.40      392.36      9.71 o 
  -5   4   3       69.70       60.81      2.83 o 
  -4   4   3      186.31      208.36      3.28 o 
  -3   4   3       51.84       46.97      1.69 o 
  -2   4   3      107.70      126.14      1.90 o 
  -1   4   3       96.69      101.93      1.93 o 
   0   4   3       28.37       32.68      0.86 o 
   1   4   3       84.15       87.69      1.85 o 
   2   4   3      221.80      194.65      4.30 o 
   3   4   3       69.28       66.62      2.37 o 
   4   4   3        4.33        4.21      0.62 o 
   5   4   3       32.17       36.17      1.51 o 
   6   4   3        0.88        1.03      0.70 o 
 -10   5   3       26.44       25.99      1.78 o 
  -9   5   3       33.72       35.38      2.51 o 
  -8   5   3       27.98       28.19      1.73 o 
  -7   5   3      283.14      287.90      6.15 o 
  -6   5   3        0.46        0.16      0.55 o 
  -5   5   3       20.46       17.62      1.39 o 
  -4   5   3        8.31        9.91      0.78 o 
  -3   5   3      672.78      688.91     13.56 o 
  -2   5   3       62.47       68.15      1.98 o 
  -1   5   3      418.53      351.78     10.57 o 
   0   5   3       92.05       95.47      3.20 o 
   1   5   3       94.47       92.31      1.93 o 
   2   5   3       30.52       28.37      1.07 o 
   3   5   3        1.86        1.97      0.48 o 
   4   5   3       23.20       15.86      1.05 o 
   5   5   3       30.09       37.07      1.60 o 
 -10   6   3       15.18       16.37      1.49 o 
  -9   6   3        1.47        1.41      0.67 o 
  -8   6   3       22.77       22.01      1.38 o 
  -7   6   3      175.45      179.69      4.02 o 
  -6   6   3        4.75        6.83      0.69 o 
  -5   6   3      111.28      131.31      3.99 o 
  -4   6   3      102.34      112.38      4.13 o 
  -3   6   3       87.91       98.97      2.96 o 
  -2   6   3        3.13        3.65      0.72 o 
  -1   6   3        2.75        2.65      0.48 o 
   0   6   3       40.99       33.40      1.36 o 
   1   6   3      316.86      296.14      6.12 o 
   2   6   3        2.50        3.15      0.47 o 
   3   6   3       31.90       32.79      1.28 o 
   4   6   3        6.51        5.52      0.71 o 
  -9   7   3      127.63      127.69      4.35 o 
  -8   7   3       43.04       46.89      1.77 o 
  -7   7   3       93.39       95.61      3.23 o 
  -6   7   3       22.89       24.28      1.12 o 
  -5   7   3        8.96        8.70      0.85 o 
  -4   7   3        2.84        1.08      0.38 o 
  -3   7   3      290.66      293.85      5.65 o 
  -2   7   3        0.03        0.10      0.35 o 
  -1   7   3      122.32      116.73      2.87 o 
   0   7   3       49.54       50.18      2.36 o 
   1   7   3        3.57        3.84      0.72 o 
   2   7   3        1.38        0.55      0.59 o 
   3   7   3        1.82        0.94      0.67 o 
  -9   8   3      100.48      106.14      4.49 o 
  -8   8   3       80.29       78.77      2.34 o 
  -7   8   3       73.87       71.45      2.07 o 
  -6   8   3       96.75       98.58      2.44 o 
  -5   8   3       28.37       25.80      1.38 o 
  -4   8   3      163.29      161.80      3.47 o 
  -3   8   3       26.98       26.58      1.95 o 
  -2   8   3      113.57      106.96      2.69 o 
  -1   8   3      109.43      104.77      2.76 o 
   0   8   3      192.23      174.88      4.14 o 
   1   8   3        0.65       -0.06      0.51 o 
   2   8   3        0.31        0.16      0.60 o 
  -8   9   3       52.85       56.21      1.86 o 
  -7   9   3       77.92       75.43      2.09 o 
  -6   9   3       47.70       45.42      1.49 o 
  -5   9   3       44.83       45.41      1.46 o 
  -4   9   3       73.43       72.72      1.97 o 
  -3   9   3       18.39       18.83      2.85 o 
  -2   9   3       76.17       76.28      2.25 o 
  -1   9   3      224.70      237.80      7.90 o 
   0   9   3       29.81       27.57      1.49 o 
  -6  10   3       21.55       22.10      2.99 o 
  -5  10   3       68.61       62.73      4.52 o 
  -4  10   3        7.11        6.89      0.69 o 
  -3  10   3       11.29       15.50      1.52 o 
   0 -11   4        3.60        3.59      0.82 o 
   1 -11   4        8.82        8.88      0.94 o 
   2 -11   4       22.99       28.26      2.48 o 
   4 -11   4       24.49       33.09      3.00 o 
   5 -11   4        0.27       -0.49      0.93 o 
  -2 -10   4        4.81        7.82      0.91 o 
  -1 -10   4       47.79       51.52      1.78 o 
   0 -10   4        2.08        0.73      0.41 o 
   1 -10   4       22.87       27.39      1.19 o 
   2 -10   4      223.25      211.31      8.34 o 
   3 -10   4      181.30      193.95      7.89 o 
   4 -10   4       47.41       43.48      3.23 o 
   5 -10   4       45.18       44.34      3.37 o 
   7 -10   4      160.86      164.15     11.80 o 
  -3  -9   4        4.39        4.02      0.76 o 
  -2  -9   4        0.72        1.85      0.65 o 
  -1  -9   4       63.53       71.57      1.86 o 
   0  -9   4       41.67       48.56      1.35 o 
   1  -9   4       96.12       84.99      3.13 o 
   2  -9   4       65.85       67.06      3.92 o 
   3  -9   4       23.59       29.11      2.57 o 
   4  -9   4        6.58        7.10      1.49 o 
   5  -9   4       50.02       48.40      3.46 o 
   6  -9   4       68.51       71.55      4.05 o 
   7  -9   4       28.01       31.18      1.64 o 
   8  -9   4        0.02        0.16      0.45 o 
  -4  -8   4       56.61       60.47      2.00 o 
  -3  -8   4      174.54      166.48      3.53 o 
  -2  -8   4       81.06       79.04      2.05 o 
  -1  -8   4        0.40       -0.05      0.33 o 
   0  -8   4       20.67       22.61      1.04 o 
   1  -8   4      182.86      196.71     20.36 o 
   2  -8   4        2.37        3.37      1.10 o 
   3  -8   4      136.95      136.03      5.89 o 
   4  -8   4       31.98       33.43      2.70 o 
   5  -8   4      133.19      143.19      6.33 o 
   6  -8   4      156.59      145.13      4.32 o 
   7  -8   4       35.57       34.72      1.35 o 
   8  -8   4       26.77       23.57      1.29 o 
   9  -8   4       91.22       98.29      3.80 o 
  -6  -7   4       12.09       12.99      0.92 o 
  -5  -7   4       13.79       13.24      0.81 o 
  -4  -7   4       16.28       12.95      1.03 o 
  -3  -7   4       16.21       15.81      1.01 o 
  -2  -7   4      103.78      107.26      2.38 o 
  -1  -7   4      131.32      134.37      2.63 o 
   0  -7   4       62.58       55.73      1.16 o 
   1  -7   4       30.42       36.02      0.98 o 
   2  -7   4       63.00       58.94      3.34 o 
   3  -7   4        1.81        4.56      1.15 o 
   4  -7   4      214.35      206.26      4.68 o 
   5  -7   4       38.22       52.53      1.10 o 
   6  -7   4       57.45       66.40      2.37 o 
   7  -7   4        1.05        0.45      0.59 o 
   8  -7   4       96.71       97.80      2.80 o 
   9  -7   4        3.63        4.42      0.84 o 
  -6  -6   4       55.31       56.34      1.67 o 
  -5  -6   4      153.87      146.02      2.42 o 
  -4  -6   4      708.82      672.08      9.09 o 
  -3  -6   4       10.93        7.65      0.50 o 
  -2  -6   4       20.71       19.93      2.24 o 
  -1  -6   4       23.05       21.94      1.11 o 
   0  -6   4      144.84      161.46      2.99 o 
   1  -6   4      227.51      247.09      3.96 o 
   2  -6   4        0.47        1.63      0.44 o 
   3  -6   4       50.63       50.33      1.92 o 
   4  -6   4        0.68        0.61      0.20 o 
   5  -6   4       44.83       32.53      1.00 o 
   6  -6   4       55.88       55.55      5.18 o 
   7  -6   4       12.32       12.04      1.16 o 
   8  -6   4       15.74       13.37      1.16 o 
   9  -6   4        0.02       -0.29      0.63 o 
  -7  -5   4       18.46       18.30      1.14 o 
  -6  -5   4       26.73       26.12      1.37 o 
  -5  -5   4       77.07       75.28      1.83 o 
  -4  -5   4      205.73      199.80      2.88 o 
  -3  -5   4       92.67       96.23      1.83 o 
  -2  -5   4        0.01       -0.18      0.22 o 
  -1  -5   4      303.81      316.26      4.76 o 
   0  -5   4        0.22        0.66      0.15 o 
   1  -5   4        3.59        4.79      0.39 o 
   2  -5   4       31.23       30.27      0.90 o 
   3  -5   4      924.97      985.63     10.92 o 
   4  -5   4      138.35      168.97      6.58 o 
   6  -5   4      139.31      140.37      3.37 o 
   7  -5   4        7.48        6.31      0.86 o 
   8  -5   4      558.81      548.48     10.70 o 
   9  -5   4       31.33       26.87      1.83 o 
  -8  -4   4       21.35       19.71      1.84 o 
  -7  -4   4      124.11      124.49      3.25 o 
  -6  -4   4       15.54       15.58      1.19 o 
  -5  -4   4      435.07      427.42      6.23 o 
  -4  -4   4      279.93      276.97      4.37 o 
  -3  -4   4       13.58       13.59      0.70 o 
  -2  -4   4      150.81      149.56      2.72 o 
  -1  -4   4     1786.85     1803.93     23.75 o 
   0  -4   4      159.26      142.40      2.12 o 
   1  -4   4      576.10      636.81      8.22 o 
   2  -4   4      873.09      932.87     13.32 o 
   3  -4   4       92.73      111.32      2.15 o 
   4  -4   4      615.35      612.47     10.26 o 
   5  -4   4       40.74       38.17      1.14 o 
   6  -4   4      117.18      118.02      2.36 o 
   7  -4   4       29.32       31.54      2.03 o 
   8  -4   4      347.32      334.19      7.04 o 
   9  -4   4        1.48        2.16      0.61 o 
  -8  -3   4       23.94       21.80      1.58 o 
  -7  -3   4       17.12       15.82      0.99 o 
  -6  -3   4      100.35       98.97      2.70 o 
  -5  -3   4      457.02      479.13      6.06 o 
  -4  -3   4       49.70       57.93      1.15 o 
  -3  -3   4       42.93       56.07      1.28 o 
  -2  -3   4      263.61      254.43      6.00 o 
  -1  -3   4      117.17      124.47      2.72 o 
   0  -3   4      448.88      442.39      7.71 o 
   1  -3   4       66.92       60.40      1.86 o 
   2  -3   4      124.77      123.10      1.71 o 
   3  -3   4       16.56       11.96      0.94 o 
   4  -3   4       32.25       30.03      0.72 o 
   5  -3   4        9.46       12.57      1.00 o 
   6  -3   4       51.81       50.57      1.48 o 
   7  -3   4     1012.35      977.90     14.54 o 
   8  -3   4       11.43        9.46      0.90 o 
   9  -3   4       13.78       11.24      1.03 o 
  -9  -2   4        1.67        1.47      0.77 o 
  -8  -2   4       34.79       31.78      1.62 o 
  -7  -2   4      118.48      113.11      2.60 o 
  -6  -2   4       62.60       61.96      1.46 o 
  -5  -2   4       86.45       83.51      1.34 o 
  -4  -2   4      141.03      135.34      1.75 o 
  -3  -2   4       57.39       74.42      1.23 o 
  -2  -2   4      659.44      610.42      7.80 o 
  -1  -2   4      245.93      233.82      3.05 o 
   0  -2   4     1713.47     1686.57     22.80 o 
   1  -2   4      292.39      255.97      3.75 o 
   2  -2   4      699.77      687.68     10.38 o 
   3  -2   4      409.54      390.49      4.42 o 
   4  -2   4      509.95      549.33      6.59 o 
   5  -2   4      191.42      190.10      3.05 o 
   6  -2   4      266.13      244.73      4.42 o 
   7  -2   4       90.69       93.33      2.38 o 
   8  -2   4       14.07       17.42      1.23 o 
   9  -2   4        4.57        4.43      1.01 o 
  -9  -1   4       10.31       10.65      1.17 o 
  -8  -1   4       24.46       19.84      1.38 o 
  -7  -1   4       10.32        6.44      0.81 o 
  -6  -1   4        0.09       -0.39      0.26 o 
  -5  -1   4       24.56       30.68      0.99 o 
  -4  -1   4        8.08       15.81      0.70 o 
  -3  -1   4       14.28       13.40      0.53 o 
  -2  -1   4     1447.82     1437.11     13.88 o 
  -1  -1   4      635.86      630.39      6.24 o 
   0  -1   4      223.85      193.51      2.39 o 
   1  -1   4      499.56      504.09      4.90 o 
   2  -1   4       99.66      103.94      1.41 o 
   3  -1   4       94.33      105.33      1.54 o 
   4  -1   4       22.73       20.31      0.68 o 
   5  -1   4       90.58       90.37      2.49 o 
   6  -1   4      192.55      184.44      3.20 o 
   7  -1   4        9.30        9.57      0.93 o 
   8  -1   4        0.84        0.54      0.70 o 
 -10   0   4        0.04       -0.94      0.76 o 
  -9   0   4        3.78        5.22      0.88 o 
  -8   0   4      141.68      129.86      2.86 o 
  -7   0   4      157.67      145.99      2.50 o 
  -6   0   4        0.77        0.53      0.26 o 
  -5   0   4      113.58      116.94      2.30 o 
  -4   0   4      453.97      478.01      5.00 o 
  -3   0   4     2538.10     2562.96     23.71 o 
  -2   0   4       22.15       26.50      0.57 o 
  -1   0   4       14.23       11.15      0.48 o 
   0   0   4      225.81      211.68      2.18 o 
   1   0   4        0.16        0.16      0.16 o 
   2   0   4      103.45      118.60      1.59 o 
   3   0   4       37.66       27.22      0.70 o 
   4   0   4       18.55       20.50      0.90 o 
   5   0   4       19.81       22.06      1.23 o 
   6   0   4       82.47       86.21      2.13 o 
   7   0   4        7.41        9.55      1.16 o 
   8   0   4       22.61       22.25      1.81 o 
 -10   1   4        4.24        2.48      0.88 o 
  -9   1   4        8.12        7.89      1.22 o 
  -8   1   4       24.39       16.25      1.09 o 
  -7   1   4        2.32        2.81      0.47 o 
  -6   1   4      294.99      304.45      4.43 o 
  -5   1   4      198.47      201.43      2.59 o 
  -4   1   4     1532.10     1650.29     16.00 o 
  -3   1   4      360.82      370.64      3.89 o 
  -2   1   4      364.76      372.58      3.99 o 
  -1   1   4        3.08        1.95      0.18 o 
   0   1   4     1857.83     1727.34     17.17 o 
   1   1   4     2049.30     2056.23     21.93 o 
   2   1   4      682.13      686.98      7.13 o 
   3   1   4      269.38      283.47      3.50 o 
   4   1   4       52.13       51.85      1.15 o 
   5   1   4      339.71      311.81      5.76 o 
   6   1   4        0.94        1.81      0.70 o 
   7   1   4       18.17       20.96      1.73 o 
 -10   2   4       26.95       21.14      1.34 o 
  -9   2   4      123.58      116.99      3.35 o 
  -8   2   4        7.80        6.60      0.72 o 
  -7   2   4       98.13       98.72      2.26 o 
  -6   2   4      206.86      224.54      3.98 o 
  -5   2   4       44.42       44.02      1.15 o 
  -4   2   4     2655.98     2809.23     39.02 o 
  -3   2   4      226.55      231.89      3.47 o 
  -2   2   4        1.70        0.83      0.23 o 
  -1   2   4      115.65      114.41      1.96 o 
   0   2   4       52.83       58.23      1.30 o 
   1   2   4      683.91      695.42     10.05 o 
   2   2   4       17.35       19.74      0.89 o 
   3   2   4       51.01       51.83      1.21 o 
   4   2   4      317.16      315.42      5.10 o 
   5   2   4        1.29        0.97      0.52 o 
   6   2   4        2.92        1.80      0.75 o 
   7   2   4        6.31        8.27      1.87 o 
 -10   3   4       13.95       11.77      1.52 o 
  -9   3   4        2.10        0.92      0.51 o 
  -8   3   4       44.88       44.52      1.46 o 
  -7   3   4       32.40       29.90      1.11 o 
  -6   3   4       33.00       31.17      1.79 o 
  -5   3   4       23.42       21.03      0.81 o 
  -4   3   4      830.95      858.73     10.63 o 
  -3   3   4       87.24       83.01      1.37 o 
  -2   3   4       10.08        6.13      0.32 o 
  -1   3   4      300.85      283.74      3.94 o 
   0   3   4      401.70      343.02      5.38 o 
   1   3   4        0.53        0.11      0.32 o 
   2   3   4      176.93      185.56      2.97 o 
   3   3   4       35.84       35.76      1.23 o 
   4   3   4       16.37       13.74      1.01 o 
   5   3   4       22.68       24.65      1.48 o 
   6   3   4       29.76       26.08      2.55 o 
 -10   4   4       27.23       31.67      1.31 o 
  -9   4   4       47.32       47.09      1.48 o 
  -8   4   4      108.03      107.63      2.30 o 
  -7   4   4       93.18       91.60      1.97 o 
  -6   4   4      428.92      425.87      6.48 o 
  -5   4   4       51.85       63.75      2.46 o 
  -4   4   4       25.39       32.21      1.95 o 
  -3   4   4       68.32       55.96      1.86 o 
  -2   4   4      906.36      920.53     13.03 o 
  -1   4   4      286.79      314.18      4.19 o 
   0   4   4      158.00      169.84      2.98 o 
   1   4   4       87.95       91.52      2.49 o 
   2   4   4      243.47      227.03      4.03 o 
   3   4   4        2.03        0.49      0.64 o 
   4   4   4        0.88       -0.35      0.40 o 
   5   4   4       30.65       34.67      1.63 o 
 -10   5   4       60.98       68.06      2.60 o 
  -9   5   4       18.37       21.39      1.53 o 
  -8   5   4      101.25      101.53      4.33 o 
  -7   5   4       80.38       82.30      3.70 o 
  -6   5   4      135.73      139.48      3.30 o 
  -5   5   4       33.46       37.60      2.20 o 
  -2   5   4        0.93        1.18      0.61 o 
  -1   5   4      101.68      102.29      3.35 o 
   0   5   4       56.04       58.60      1.39 o 
   1   5   4        0.96        0.47      0.35 o 
   2   5   4       23.48       23.76      1.08 o 
   3   5   4        0.41        0.36      0.42 o 
   4   5   4        0.02        0.14      0.48 o 
   5   5   4        7.59       11.49      1.34 o 
 -10   6   4       18.72       22.29      1.62 o 
  -9   6   4      154.63      153.09      3.97 o 
  -8   6   4       46.19       45.66      2.07 o 
  -7   6   4      300.69      317.70      6.45 o 
  -6   6   4        4.55        5.80      0.71 o 
  -5   6   4       11.66       10.80      1.00 o 
  -4   6   4       12.58       16.44      0.93 o 
  -3   6   4        0.07        0.62      0.47 o 
  -2   6   4       48.98       50.99      1.64 o 
  -1   6   4       64.63       60.71      2.45 o 
   0   6   4       77.90       69.96      2.63 o 
   1   6   4       24.47       21.53      0.88 o 
   2   6   4       60.09       68.08      1.78 o 
   3   6   4       28.60       38.06      1.42 o 
   4   6   4        2.80        3.70      0.67 o 
  -9   7   4        0.06       -0.10      0.56 o 
  -8   7   4       69.28       72.14      2.32 o 
  -7   7   4        4.30        3.69      0.64 o 
  -6   7   4       22.14       22.04      1.21 o 
  -5   7   4        4.56        3.74      0.58 o 
  -4   7   4      111.06      115.73      2.79 o 
  -3   7   4        3.19        4.24      0.59 o 
  -2   7   4      178.61      170.45      3.83 o 
  -1   7   4       94.78       90.40      2.57 o 
   0   7   4       20.36       17.97      1.25 o 
   1   7   4        8.39        7.68      0.94 o 
   2   7   4       85.80      100.44      3.15 o 
  -9   8   4       35.53       40.85      1.80 o 
  -8   8   4       20.77       22.94      1.30 o 
  -7   8   4       51.15       46.44      1.70 o 
  -6   8   4       15.40       15.53      1.04 o 
  -5   8   4       40.78       39.22      2.10 o 
  -4   8   4      107.71       98.38      2.56 o 
  -3   8   4      256.89      258.13      5.30 o 
  -2   8   4      158.17      162.37      5.81 o 
  -1   8   4       11.04        9.50      1.34 o 
   0   8   4        3.74        3.93      0.77 o 
   1   8   4        0.33        0.33      0.60 o 
  -7   9   4       20.79       18.70      1.14 o 
  -6   9   4        3.16        2.65      0.56 o 
  -5   9   4        7.98        7.80      0.78 o 
  -4   9   4       22.65       21.25      2.38 o 
  -3   9   4        3.50        4.55      0.81 o 
  -2   9   4        0.62        0.27      0.50 o 
  -1   9   4       25.97       26.38      1.44 o 
   0 -11   5        0.34        0.68      0.60 o 
   1 -11   5       26.19       27.91      1.65 o 
   2 -11   5        4.39        4.96      1.01 o 
   3 -11   5       14.26       14.07      2.24 o 
   4 -11   5        9.04       13.08      2.16 o 
   5 -11   5       45.30       50.13      3.78 o 
  -2 -10   5       58.02       65.38      3.39 o 
  -1 -10   5        5.50        6.58      0.70 o 
   0 -10   5        0.02        0.44      0.35 o 
   1 -10   5      106.08       99.37      2.56 o 
   2 -10   5       15.33       13.73      2.18 o 
   3 -10   5      249.10      263.87     10.05 o 
   4 -10   5        9.32        8.35      1.74 o 
   5 -10   5       69.83       70.48      4.39 o 
   6 -10   5        3.62        0.97      0.77 o 
   7 -10   5        0.17        0.20      0.59 o 
  -3  -9   5        1.51        2.08      0.59 o 
  -2  -9   5        2.53        1.73      0.70 o 
  -1  -9   5       20.27       17.05      0.97 o 
   0  -9   5      146.19      145.77      2.82 o 
   1  -9   5        4.99        5.56      1.02 o 
   2  -9   5      181.82      167.41      7.07 o 
   3  -9   5       90.03      103.50      5.23 o 
   4  -9   5        1.19        0.47      0.89 o 
   5  -9   5      113.48      103.07      5.63 o 
   6  -9   5      103.97       95.48      2.91 o 
   7  -9   5       18.55       17.96      1.21 o 
   8  -9   5        0.80       -0.24      0.48 o 
  -5  -8   5        2.19        2.95      0.72 o 
  -4  -8   5        8.36        8.73      0.95 o 
  -3  -8   5      106.48       97.40      2.99 o 
  -2  -8   5       13.82       15.06      1.19 o 
  -1  -8   5       24.57       24.04      1.02 o 
   0  -8   5      293.38      271.85      4.58 o 
   1  -8   5      164.58      160.78      2.81 o 
   2  -8   5     1098.59     1086.56     32.28 o 
   3  -8   5      248.27      249.80      9.35 o 
   4  -8   5      316.82      306.18      8.10 o 
   5  -8   5       77.28       74.51      1.62 o 
   6  -8   5      281.46      261.89      5.11 o 
   7  -8   5      285.05      295.00      5.93 o 
   8  -8   5        4.76        3.71      0.72 o 
  -6  -7   5       15.30       16.13      1.01 o 
  -5  -7   5        2.29        1.86      0.47 o 
  -4  -7   5       60.07       58.48      1.89 o 
  -3  -7   5       93.15       94.25      2.35 o 
  -2  -7   5       33.38       32.06      1.21 o 
  -1  -7   5      210.08      183.67      3.38 o 
   0  -7   5        6.91        8.37      0.49 o 
   1  -7   5      151.13      144.94      4.73 o 
   2  -7   5      474.52      455.48      8.90 o 
   3  -7   5       72.56       69.57      1.32 o 
   4  -7   5       51.07       49.90      1.04 o 
   5  -7   5      195.38      186.19      4.72 o 
   6  -7   5        4.29        7.50      1.84 o 
   7  -7   5       12.27       11.53      1.09 o 
   8  -7   5       56.42       55.14      3.71 o 
   9  -7   5        0.75        1.31      0.69 o 
  -6  -6   5       34.99       40.08      1.23 o 
  -5  -6   5      145.19      140.70      2.71 o 
  -4  -6   5       27.42       26.84      1.67 o 
  -3  -6   5       80.89       80.13      1.59 o 
  -2  -6   5      129.95      122.91      3.12 o 
  -1  -6   5       27.07       23.93      1.22 o 
   0  -6   5        0.87       -0.04      0.17 o 
   1  -6   5      861.08      835.90     12.01 o 
   2  -6   5       79.96       94.16      1.86 o 
   3  -6   5      220.71      213.58      2.95 o 
   4  -6   5       49.58       52.22      4.12 o 
   5  -6   5      818.46      774.46     10.42 o 
   6  -6   5        2.70        2.00      0.55 o 
   7  -6   5       33.34       32.80      1.55 o 
   8  -6   5       76.94       75.81      2.58 o 
   9  -6   5        8.62       10.33      1.24 o 
  -7  -5   5        2.14        2.80      0.65 o 
  -6  -5   5       34.84       35.47      1.34 o 
  -5  -5   5      314.57      296.13      4.10 o 
  -4  -5   5        5.30        3.49      0.53 o 
  -3  -5   5       12.30       13.61      1.00 o 
  -2  -5   5      423.57      420.96      6.48 o 
  -1  -5   5      154.89      167.02      2.52 o 
   0  -5   5      139.40      160.90      2.45 o 
   1  -5   5      793.53      851.32     10.50 o 
   2  -5   5       26.40       28.98      0.80 o 
   3  -5   5      460.43      487.04      7.29 o 
   4  -5   5      169.32      171.46      5.64 o 
   5  -5   5       33.69       35.89      4.33 o 
   6  -5   5       43.97       40.39      2.45 o 
   7  -5   5       46.29       45.51      2.56 o 
   8  -5   5        0.44        1.29      0.70 o 
   9  -5   5        5.17        5.42      1.02 o 
  -8  -4   5        3.82        3.20      1.83 o 
  -7  -4   5       67.61       69.08      1.94 o 
  -6  -4   5      603.85      604.50      8.61 o 
  -5  -4   5        0.21       -0.67      0.51 o 
  -4  -4   5      129.83      135.42      2.71 o 
  -3  -4   5      296.61      302.60      4.47 o 
  -2  -4   5      807.48      826.67      8.66 o 
  -1  -4   5      248.05      273.87      3.56 o 
   0  -4   5      151.61      172.33      2.71 o 
   1  -4   5        0.00        0.67      0.22 o 
   2  -4   5        5.75        3.96      0.31 o 
   3  -4   5       35.80       43.83      1.36 o 
   4  -4   5      365.75      391.81      6.08 o 
   5  -4   5       14.41       11.89      0.87 o 
   6  -4   5       76.31       74.22      1.79 o 
   7  -4   5       20.70       17.58      0.99 o 
   8  -4   5        4.98        5.31      0.72 o 
   9  -4   5       14.25       11.40      0.98 o 
  -8  -3   5       34.07       32.64      2.94 o 
  -7  -3   5      124.30      120.00      2.59 o 
  -6  -3   5      635.40      634.61      7.96 o 
  -5  -3   5        0.61        0.06      0.32 o 
  -4  -3   5      307.06      305.45      3.77 o 
  -3  -3   5        0.06        0.52      0.21 o 
  -2  -3   5        4.17        4.70      0.44 o 
  -1  -3   5     1645.11     1660.90     20.11 o 
   0  -3   5      771.30      731.37      8.33 o 
   1  -3   5        6.01        3.13      0.27 o 
   2  -3   5        0.00        0.07      0.15 o 
   3  -3   5       23.81       22.02      0.54 o 
   4  -3   5        0.30        2.11      0.43 o 
   5  -3   5       41.76       46.47      1.78 o 
   6  -3   5      158.79      133.12      2.98 o 
   7  -3   5       65.32       60.37      1.96 o 
   8  -3   5      233.39      222.86      4.43 o 
  -9  -2   5       10.41        8.05      1.21 o 
  -8  -2   5       40.51       42.36      1.95 o 
  -7  -2   5      126.14      121.83      3.00 o 
  -6  -2   5      274.01      300.61      4.22 o 
  -5  -2   5       39.21       43.07      1.01 o 
  -4  -2   5        0.84        0.18      0.20 o 
  -3  -2   5        0.57        0.35      0.17 o 
  -2  -2   5       14.92       16.74      0.49 o 
  -1  -2   5       79.29       92.53      1.32 o 
   0  -2   5      123.77      107.56      1.46 o 
   1  -2   5      318.03      296.12      3.41 o 
   2  -2   5      181.81      189.11      3.22 o 
   3  -2   5     1106.87     1078.37     11.40 o 
   4  -2   5        2.25        5.77      0.59 o 
   5  -2   5      127.27      123.60      2.30 o 
   6  -2   5       22.78       24.23      1.23 o 
   7  -2   5       23.44       25.24      1.33 o 
   8  -2   5       25.95       25.85      1.54 o 
  -9  -1   5       26.36       29.41      1.77 o 
  -8  -1   5        2.60        1.79      0.73 o 
  -7  -1   5      201.23      189.98      3.61 o 
  -6  -1   5       33.25       30.13      0.88 o 
  -5  -1   5       13.74       12.50      0.56 o 
  -4  -1   5       39.68       42.76      0.90 o 
  -3  -1   5      646.78      620.24      5.71 o 
  -2  -1   5       55.30       56.88      0.88 o 
  -1  -1   5      455.21      424.43      4.12 o 
   0  -1   5       16.69       22.05      0.57 o 
   1  -1   5       12.60       20.69      0.69 o 
   2  -1   5     1369.45     1335.92     13.03 o 
   3  -1   5        0.33       -0.18      0.19 o 
   4  -1   5       23.39       22.61      1.06 o 
   5  -1   5        4.86        7.77      0.87 o 
   6  -1   5      139.19      133.04      3.13 o 
   7  -1   5       41.03       47.89      2.29 o 
   8  -1   5       12.85       15.70      2.05 o 
 -10   0   5        0.34       -0.11      0.80 o 
  -9   0   5        0.97        1.47      0.63 o 
  -8   0   5        0.02       -0.50      0.41 o 
  -7   0   5        2.46        2.40      0.46 o 
  -6   0   5       37.81       30.13      0.91 o 
  -5   0   5      342.99      350.10      3.81 o 
  -4   0   5      879.61      898.57      8.70 o 
  -3   0   5      681.51      664.99      6.28 o 
  -2   0   5        4.59        2.92      0.28 o 
  -1   0   5      222.28      204.00      2.24 o 
   0   0   5      169.62      156.83      2.35 o 
   1   0   5       93.93       76.87      1.30 o 
   2   0   5       58.49       65.50      1.76 o 
   3   0   5       22.55       22.11      0.72 o 
   4   0   5        5.64        5.32      0.46 o 
   5   0   5      495.91      511.57      7.98 o 
   6   0   5        4.26        1.68      0.65 o 
   7   0   5      157.54      178.83      8.11 o 
 -10   1   5       39.97       37.80      3.62 o 
  -9   1   5       16.33       16.23      1.11 o 
  -8   1   5      118.09      108.61      2.41 o 
  -7   1   5       11.89        8.71      0.64 o 
  -6   1   5      159.03      155.00      2.48 o 
  -5   1   5        6.65        4.01      0.41 o 
  -4   1   5     1427.08     1487.94     14.53 o 
  -3   1   5      185.97      164.62      1.87 o 
  -2   1   5     1154.19     1172.18     10.80 o 
  -1   1   5       16.00       11.97      0.40 o 
   0   1   5      212.41      207.35      2.59 o 
   1   1   5     1015.47      951.32      9.72 o 
   2   1   5      143.82      134.73      1.87 o 
   3   1   5       99.63      103.61      1.70 o 
   4   1   5        7.99        5.32      0.70 o 
   5   1   5       61.29       63.26      2.37 o 
   6   1   5        3.16        2.73      0.80 o 
   7   1   5       14.96       14.37      1.49 o 
 -10   2   5       68.18       66.56      3.73 o 
  -9   2   5       14.16       12.85      1.01 o 
  -8   2   5        0.02        0.33      0.41 o 
  -7   2   5        0.17        0.68      0.40 o 
  -6   2   5        3.14        4.72      0.59 o 
  -5   2   5      731.03      781.35     13.44 o 
  -4   2   5      555.30      596.93      6.57 o 
  -3   2   5      184.60      169.49      2.19 o 
  -2   2   5      152.90      156.40      2.02 o 
  -1   2   5       25.83       23.58      0.58 o 
   0   2   5     1502.85     1520.08     15.76 o 
   1   2   5        4.47        7.20      0.46 o 
   2   2   5      204.88      198.47      2.89 o 
   3   2   5      179.15      171.04      2.92 o 
   4   2   5      794.94      792.84     10.53 o 
   5   2   5        0.03        0.28      0.57 o 
   6   2   5        7.76        9.40      1.19 o 
 -10   3   5       25.07       26.08      2.88 o 
  -9   3   5       19.83       16.32      1.08 o 
  -8   3   5        4.57        5.35      0.65 o 
  -7   3   5       26.05       27.07      1.11 o 
  -6   3   5      743.26      772.45     11.38 o 
  -5   3   5      364.97      356.51      5.59 o 
  -4   3   5       81.51       76.37      1.13 o 
  -3   3   5       21.77       20.29      0.57 o 
  -2   3   5       11.01       11.25      0.57 o 
  -1   3   5        1.86        4.20      0.40 o 
   0   3   5       25.66       23.41      1.67 o 
   1   3   5      652.91      658.87      8.62 o 
   2   3   5       11.67        7.63      0.59 o 
   3   3   5      327.57      302.35      5.28 o 
   4   3   5        0.01        0.37      0.46 o 
   5   3   5       37.27       41.02      2.19 o 
   6   3   5        5.64        9.93      1.77 o 
 -10   4   5       11.01       12.42      0.94 o 
  -9   4   5        7.00        7.01      1.30 o 
  -8   4   5       39.45       40.01      1.75 o 
  -7   4   5        2.44        1.77      0.63 o 
  -6   4   5      376.42      382.05      5.97 o 
  -5   4   5       17.74       17.63      0.73 o 
  -4   4   5        6.55        7.28      0.49 o 
  -3   4   5      298.05      279.71      4.80 o 
  -2   4   5      116.64      130.43      2.04 o 
  -1   4   5      760.21      800.40     11.61 o 
   0   4   5        0.77        0.79      0.32 o 
   1   4   5       23.38       26.47      1.08 o 
   2   4   5       58.59       58.57      2.43 o 
   3   4   5       27.71       25.71      1.25 o 
   4   4   5        9.75        7.62      0.85 o 
   5   4   5        0.28       -0.54      0.65 o 
 -10   5   5        0.47       -0.75      0.62 o 
  -9   5   5       47.73       49.73      2.12 o 
  -8   5   5       64.69       64.91      2.29 o 
  -7   5   5      285.96      288.62      6.33 o 
  -6   5   5      101.13      102.73      2.76 o 
  -5   5   5       12.34       11.82      0.92 o 
  -4   5   5        2.72        2.23      0.63 o 
  -3   5   5        2.27        2.77      0.70 o 
  -2   5   5        6.89        8.91      0.79 o 
  -1   5   5        0.52        0.35      0.28 o 
   0   5   5      337.39      326.39      7.43 o 
   1   5   5       46.50       44.24      1.38 o 
   2   5   5       13.65       12.34      1.00 o 
   3   5   5       87.56      104.59      2.78 o 
   4   5   5        0.31        0.17      0.53 o 
  -9   6   5       18.08       16.46      1.37 o 
  -8   6   5        2.07        1.69      0.79 o 
  -7   6   5      258.63      253.64      5.47 o 
  -6   6   5       15.82       15.10      1.10 o 
  -5   6   5      355.10      354.55      6.96 o 
  -4   6   5        3.93        2.98      0.56 o 
  -3   6   5       47.76       51.13      1.94 o 
  -2   6   5      183.55      182.51      4.11 o 
  -1   6   5      398.78      392.10      7.69 o 
   0   6   5        3.80        3.09      0.66 o 
   1   6   5        2.00        1.30      0.39 o 
   2   6   5       50.91       46.14      1.49 o 
   3   6   5        8.14        9.41      0.87 o 
  -9   7   5        1.24        0.83      0.60 o 
  -8   7   5       61.83       61.53      2.91 o 
  -7   7   5      113.11      105.22      2.89 o 
  -6   7   5       16.44       16.87      1.13 o 
  -5   7   5        1.64        0.21      0.46 o 
  -4   7   5       15.57       15.99      1.51 o 
  -3   7   5       19.55       18.92      1.31 o 
  -2   7   5       29.34       24.14      1.28 o 
  -1   7   5       89.35       88.40      3.21 o 
   0   7   5        0.67        0.61      0.57 o 
   1   7   5       15.75       13.98      1.27 o 
   2   7   5       16.90       14.28      1.83 o 
  -8   8   5       21.63       23.81      1.41 o 
  -7   8   5       40.43       38.72      1.63 o 
  -6   8   5       31.45       29.01      1.38 o 
  -5   8   5      138.36      139.10      3.41 o 
  -4   8   5        4.50        4.07      0.66 o 
  -3   8   5       53.82       55.14      1.94 o 
  -2   8   5        9.49        8.29      1.82 o 
  -1   8   5        0.04        0.74      0.56 o 
   0   8   5       24.38       22.73      1.54 o 
  -6   9   5       54.87       55.35      1.93 o 
  -5   9   5       11.04       10.21      0.95 o 
  -4   9   5       86.43       86.59      2.55 o 
  -3   9   5       14.78       14.19      1.15 o 
   0 -11   6       13.32       17.11      1.24 o 
   1 -11   6        0.60        1.38      0.51 o 
   2 -11   6        0.93        1.66      0.92 o 
   3 -11   6        9.76       12.10      2.15 o 
   4 -11   6        0.90        0.34      1.04 o 
   5 -11   6        0.03       -0.59      1.00 o 
  -2 -10   6        7.37        6.64      0.78 o 
  -1 -10   6        4.69        5.35      0.65 o 
   0 -10   6        0.01       -0.13      0.33 o 
   1 -10   6       30.28       26.22      1.23 o 
   2 -10   6       35.95       39.59      5.38 o 
   3 -10   6       67.83       66.63      4.33 o 
   4 -10   6       13.91       17.18      2.46 o 
   5 -10   6       42.53       43.75      1.87 o 
   6 -10   6        0.30        0.16      0.49 o 
   7 -10   6       14.77       19.51      1.52 o 
  -3  -9   6       14.32       15.17      1.11 o 
  -2  -9   6       23.71       20.24      1.15 o 
  -1  -9   6       31.86       40.82      1.39 o 
   0  -9   6      308.19      302.62      5.15 o 
   1  -9   6        0.81        1.21      0.33 o 
   2  -9   6       61.50       78.72      3.48 o 
   3  -9   6        8.26        4.66      0.89 o 
   4  -9   6      159.69      158.58      4.99 o 
   5  -9   6        0.65        0.34      0.40 o 
   6  -9   6        3.24        3.70      0.49 o 
   7  -9   6        5.95        5.15      0.68 o 
  -5  -8   6        4.13        2.38      0.69 o 
  -4  -8   6       20.50       18.27      1.25 o 
  -3  -8   6       64.93       73.32      2.12 o 
  -2  -8   6       77.66       69.43      1.92 o 
  -1  -8   6      160.24      144.54      2.94 o 
   0  -8   6        3.08        1.68      0.39 o 
   1  -8   6       80.05       76.75      1.44 o 
   2  -8   6      126.84      125.92      2.32 o 
   3  -8   6       10.41        7.26      1.02 o 
   4  -8   6       39.48       36.23      1.10 o 
   5  -8   6       61.52       60.25      1.54 o 
   6  -8   6        7.39        8.49      0.72 o 
   7  -8   6       21.58       18.35      4.03 o 
   8  -8   6        7.35        4.74      0.93 o 
  -6  -7   6       49.26       51.28      2.72 o 
  -5  -7   6       60.95       60.49      1.58 o 
  -4  -7   6        2.01        1.65      0.58 o 
  -3  -7   6       27.75       23.77      2.29 o 
  -2  -7   6      232.52      221.28      4.14 o 
  -1  -7   6       43.31       45.08      3.10 o 
   0  -7   6      111.52      103.54      2.16 o 
   1  -7   6      585.96      592.22      7.97 o 
   2  -7   6       29.32       21.41      0.71 o 
   3  -7   6        9.62        7.38      0.52 o 
   4  -7   6      129.38      126.64      3.96 o 
   5  -7   6      159.82      153.99      3.06 o 
   6  -7   6        0.55        0.20      0.47 o 
   7  -7   6      206.43      222.98      5.01 o 
   8  -7   6       12.47       10.56      1.37 o 
  -7  -6   6       37.49       39.57      1.62 o 
  -6  -6   6        0.35       -0.16      0.46 o 
  -5  -6   6       63.52       67.24      1.75 o 
  -4  -6   6        0.75        0.22      0.37 o 
  -3  -6   6       24.62       30.95      0.93 o 
  -2  -6   6       31.36       26.99      1.37 o 
  -1  -6   6       88.74      104.82      4.90 o 
   0  -6   6      118.76      129.02      2.73 o 
   1  -6   6      500.37      514.12      7.97 o 
   2  -6   6      174.74      165.59      3.34 o 
   3  -6   6      191.54      206.46      5.24 o 
   4  -6   6      198.92      173.40      4.29 o 
   5  -6   6        2.79        2.30      0.41 o 
   6  -6   6       70.01       71.30      2.25 o 
   7  -6   6       18.72       19.56      2.31 o 
   8  -6   6       19.96       19.69      1.53 o 
  -7  -5   6       66.73       67.81      1.72 o 
  -6  -5   6      132.72      129.68      2.37 o 
  -5  -5   6      102.11      101.82      2.23 o 
  -4  -5   6       46.22       41.20      1.34 o 
  -3  -5   6        0.40       -0.06      0.32 o 
  -2  -5   6        9.69        5.87      0.45 o 
  -1  -5   6        6.67        7.71      0.85 o 
   0  -5   6       69.59       74.68      1.54 o 
   1  -5   6        7.74        9.93      0.57 o 
   2  -5   6       33.29       32.95      1.27 o 
   4  -5   6       86.23       84.17      2.82 o 
   5  -5   6       45.16       36.73      1.77 o 
   6  -5   6       42.10       42.03      1.83 o 
   7  -5   6       17.13       12.05      2.44 o 
   8  -5   6        0.68        0.68      0.77 o 
  -8  -4   6       14.09       15.00      1.70 o 
  -7  -4   6        7.07        6.14      0.81 o 
  -6  -4   6        1.77        0.80      0.52 o 
  -5  -4   6      108.89      107.23      2.00 o 
  -4  -4   6      172.49      175.58      3.00 o 
  -3  -4   6        3.53        3.45      0.46 o 
  -2  -4   6        0.01        0.30      0.19 o 
  -1  -4   6      125.63      123.74      1.90 o 
   0  -4   6      231.99      226.59      4.02 o 
   1  -4   6      960.05     1011.37     11.41 o 
   2  -4   6       50.65       63.15      1.05 o 
   3  -4   6       55.78       67.03      1.51 o 
   4  -4   6       56.81       56.48      1.28 o 
   5  -4   6      101.34      100.81      3.26 o 
   6  -4   6      332.82      315.63      5.37 o 
   7  -4   6       74.96       77.96      2.06 o 
   8  -4   6       18.01       22.59      1.25 o 
  -8  -3   6        0.15       -0.52      0.61 o 
  -7  -3   6       10.86       10.89      0.97 o 
  -6  -3   6      139.86      138.16      2.47 o 
  -5  -3   6       60.59       62.05      1.94 o 
  -4  -3   6       71.09       69.41      1.37 o 
  -3  -3   6      160.81      155.24      2.30 o 
  -2  -3   6      142.29      149.38      2.02 o 
  -1  -3   6      243.30      247.51      3.62 o 
   0  -3   6      241.19      262.73      3.34 o 
   1  -3   6      355.28      381.43      6.07 o 
   2  -3   6      585.58      572.88      6.51 o 
   3  -3   6       35.12       30.72      0.88 o 
   4  -3   6       13.79       11.91      0.87 o 
   5  -3   6       57.72       52.39      1.55 o 
   6  -3   6      129.66      128.48      3.26 o 
   7  -3   6       18.40       17.00      1.12 o 
   8  -3   6      188.79      201.48      4.17 o 
  -9  -2   6        1.39        0.02      0.64 o 
  -8  -2   6        7.81        6.00      0.93 o 
  -7  -2   6       14.58       15.07      1.04 o 
  -6  -2   6        2.58        1.42      0.40 o 
  -5  -2   6       46.30       46.94      1.07 o 
  -4  -2   6        0.56        0.64      0.22 o 
  -3  -2   6      443.85      447.34      4.75 o 
  -2  -2   6      133.68      129.53      1.68 o 
  -1  -2   6      110.65      105.71      1.41 o 
   0  -2   6      166.73      153.81      1.86 o 
   1  -2   6      133.22      135.66      1.83 o 
   2  -2   6       59.31       64.32      1.07 o 
   3  -2   6        2.43        3.56      0.36 o 
   4  -2   6       50.71       45.11      1.73 o 
   5  -2   6      284.10      270.80      4.85 o 
   6  -2   6        1.61        0.33      0.46 o 
   7  -2   6       39.45       38.47      1.98 o 
   8  -2   6       31.08       43.54      3.46 o 
  -9  -1   6        1.38        1.63      0.74 o 
  -8  -1   6      147.53      148.22      4.66 o 
  -7  -1   6        0.71        0.42      0.47 o 
  -6  -1   6      262.62      268.94      4.55 o 
  -5  -1   6        1.54        3.18      0.33 o 
  -4  -1   6      118.55      138.06      1.80 o 
  -3  -1   6      368.81      382.28      4.14 o 
  -2  -1   6      895.15      918.30      9.15 o 
  -1  -1   6       36.98       35.09      0.68 o 
   0  -1   6      848.38      825.81      8.24 o 
   1  -1   6      433.52      431.81      4.17 o 
   2  -1   6        1.00        0.83      0.21 o 
   3  -1   6       33.00       36.05      0.91 o 
   4  -1   6      428.31      411.67      5.84 o 
   5  -1   6        2.62        2.92      0.51 o 
   6  -1   6        2.09        2.97      0.63 o 
   7  -1   6        4.74        2.38      1.05 o 
 -10   0   6        5.69        6.19      1.27 o 
  -9   0   6       45.67       44.53      1.96 o 
  -8   0   6       34.25       27.13      1.43 o 
  -7   0   6        0.91        0.59      0.38 o 
  -6   0   6        6.34        6.05      0.51 o 
  -5   0   6       29.96       35.18      0.83 o 
  -4   0   6     1879.26     1879.27     16.54 o 
  -3   0   6      725.40      729.26      7.14 o 
  -2   0   6      251.26      247.35      2.65 o 
  -1   0   6      330.66      308.72      3.26 o 
   0   0   6      153.85      145.78      1.68 o 
   1   0   6     1088.48     1069.97     10.98 o 
   2   0   6       13.84       11.56      0.56 o 
   3   0   6       73.86       68.26      1.32 o 
   4   0   6       82.86       84.09      1.92 o 
   5   0   6        0.18       -0.25      0.46 o 
   6   0   6       37.39       33.65      2.62 o 
   7   0   6        2.24        2.43      0.85 o 
 -10   1   6       68.56       62.63      2.93 o 
  -9   1   6      215.01      203.50      4.52 o 
  -8   1   6      107.39      101.86      2.40 o 
  -7   1   6       44.15       44.40      1.27 o 
  -6   1   6        0.01        0.24      0.30 o 
  -5   1   6      276.04      316.77      3.92 o 
  -4   1   6       18.93       18.18      0.67 o 
  -3   1   6      267.77      269.91      3.06 o 
  -2   1   6       51.59       54.57      0.94 o 
  -1   1   6       86.76       83.97      1.23 o 
   0   1   6      553.65      591.13      5.90 o 
   1   1   6      114.88      105.57      1.59 o 
   2   1   6        0.02        0.19      0.25 o 
   3   1   6       34.44       43.95      1.18 o 
   4   1   6       74.79       70.69      2.14 o 
   5   1   6       42.43       43.46      2.68 o 
   6   1   6        1.48       -0.51      0.60 o 
 -10   2   6       11.03        9.79      0.99 o 
  -9   2   6        1.13        0.40      0.47 o 
  -8   2   6       33.71       30.43      1.37 o 
  -7   2   6      197.37      194.53      3.40 o 
  -6   2   6      389.73      405.99      5.88 o 
  -5   2   6       52.45       60.79      1.89 o 
  -4   2   6        0.60        0.64      0.25 o 
  -3   2   6       30.57       35.49      0.79 o 
  -2   2   6       81.01       80.28      1.29 o 
  -1   2   6       46.71       44.01      0.87 o 
   0   2   6     2018.06     2048.62     22.88 o 
   1   2   6      222.78      223.24      3.46 o 
   2   2   6        3.07        2.23      0.44 o 
   3   2   6      640.77      632.74      8.59 o 
   4   2   6        5.56        4.82      0.75 o 
   5   2   6       12.29       12.72      1.42 o 
   6   2   6       25.14       29.83      2.96 o 
 -10   3   6        1.46        3.24      0.68 o 
  -9   3   6       37.80       39.31      1.41 o 
  -8   3   6        8.61        7.59      0.70 o 
  -7   3   6      189.27      194.73      3.35 o 
  -6   3   6       48.71       44.94      1.28 o 
  -5   3   6       12.16       14.47      0.94 o 
  -4   3   6       33.74       34.27      1.22 o 
  -3   3   6       33.58       33.80      0.98 o 
  -2   3   6      146.54      155.60      2.94 o 
  -1   3   6      135.30      133.18      2.73 o 
   0   3   6       11.25       10.64      0.67 o 
   1   3   6       18.93       21.23      1.35 o 
   2   3   6       79.57       78.18      2.83 o 
   3   3   6       16.96       18.78      1.32 o 
   4   3   6        6.71        5.85      1.02 o 
   5   3   6       11.00       11.63      1.79 o 
 -10   4   6       34.84       41.68      1.45 o 
  -9   4   6        0.33        0.19      0.41 o 
  -8   4   6       48.37       49.25      1.49 o 
  -7   4   6       45.22       43.50      1.33 o 
  -6   4   6      140.45      141.97      2.50 o 
  -5   4   6       10.09       10.51      0.83 o 
  -4   4   6        1.72        1.91      0.37 o 
  -3   4   6        7.94        9.05      0.60 o 
  -2   4   6        1.60        2.25      0.38 o 
  -1   4   6       86.40       84.46      1.91 o 
   0   4   6       25.58       23.37      1.30 o 
   1   4   6      107.07      107.38      2.42 o 
   2   4   6        8.53        7.72      0.78 o 
   3   4   6        5.13        5.95      0.80 o 
   4   4   6       31.96       31.25      1.97 o 
 -10   5   6       13.82       16.28      1.77 o 
  -9   5   6      108.99      108.07      3.32 o 
  -8   5   6       54.51       53.21      2.13 o 
  -7   5   6      171.88      174.24      4.23 o 
  -6   5   6       34.62       38.07      1.75 o 
  -5   5   6       24.10       23.78      1.28 o 
  -4   5   6       59.50       63.95      3.24 o 
  -3   5   6      358.29      340.75      6.76 o 
  -2   5   6        2.27        2.82      0.51 o 
  -1   5   6       29.83       25.96      0.99 o 
   0   5   6       27.64       27.37      1.09 o 
   1   5   6        0.21        0.97      0.44 o 
   2   5   6        8.17       12.15      0.95 o 
   3   5   6       61.31       73.97      2.15 o 
  -9   6   6        5.90        4.42      0.84 o 
  -8   6   6        4.02        4.92      1.19 o 
  -7   6   6        1.18        1.31      0.62 o 
  -6   6   6       25.40       25.89      1.40 o 
  -5   6   6       19.78       19.44      1.21 o 
  -4   6   6        0.15       -0.10      0.41 o 
  -3   6   6      114.08      115.89      3.04 o 
  -2   6   6        0.02       -0.42      0.43 o 
  -1   6   6       32.59       29.24      1.77 o 
   0   6   6        1.29        1.74      0.39 o 
   1   6   6       40.75       34.41      1.26 o 
   2   6   6        3.28        3.10      0.89 o 
  -8   7   6      103.47      108.99      3.62 o 
  -7   7   6        0.77        0.41      0.53 o 
  -6   7   6        7.55        9.14      0.95 o 
  -5   7   6      122.88      118.92      3.14 o 
  -4   7   6       28.67       28.65      1.61 o 
  -3   7   6        9.54        9.23      1.10 o 
  -2   7   6        8.65        7.39      1.24 o 
  -1   7   6       45.91       41.82      1.83 o 
   0   7   6        0.29        0.38      0.60 o 
   1   7   6      136.86      133.64      3.84 o 
  -7   8   6       63.58       64.63      2.24 o 
  -6   8   6       92.72       85.75      5.60 o 
  -5   8   6        3.72        4.34      0.94 o 
  -4   8   6       15.62       13.88      1.12 o 
  -3   8   6       21.02       16.63      1.25 o 
  -2   8   6       16.88       14.20      1.22 o 
  -1   8   6       28.87       29.21      1.67 o 
   0 -11   7       20.32       19.74      1.12 o 
   1 -11   7       17.14       18.78      1.21 o 
   2 -11   7        1.86        2.80      0.57 o 
   3 -11   7       16.27       15.31      1.58 o 
   4 -11   7        9.30        8.33      1.82 o 
   5 -11   7       19.47       24.06      1.59 o 
  -2 -10   7       14.89       15.63      1.14 o 
  -1 -10   7        1.20        0.31      0.44 o 
   0 -10   7        3.76        1.75      0.46 o 
   1 -10   7       93.24      101.28      2.84 o 
   2 -10   7       37.68       35.03      1.37 o 
   3 -10   7        1.42        2.81      0.51 o 
   4 -10   7        4.77        5.19      0.71 o 
   5 -10   7       99.68       95.72      2.61 o 
   6 -10   7        0.65        0.23      0.53 o 
  -3  -9   7        3.45        3.41      0.69 o 
  -2  -9   7        0.24        0.09      0.42 o 
  -1  -9   7      207.30      200.00      3.89 o 
   0  -9   7       12.10        9.95      1.07 o 
   1  -9   7        2.30        1.33      0.37 o 
   2  -9   7      157.49      158.80      3.63 o 
   3  -9   7      348.98      356.29      7.03 o 
   4  -9   7        2.60        2.06      0.69 o 
   5  -9   7       10.84       13.18      0.78 o 
   6  -9   7        6.39        4.77      0.51 o 
   7  -9   7       21.11       19.72      2.29 o 
  -5  -8   7       56.91       57.22      2.39 o 
  -4  -8   7       16.75       14.54      1.26 o 
  -3  -8   7       21.35       24.39      1.31 o 
  -2  -8   7      114.03      101.99      2.49 o 
  -1  -8   7        0.07       -0.07      0.35 o 
   0  -8   7      103.71       92.87      2.11 o 
   1  -8   7       12.36       13.43      1.04 o 
   2  -8   7        0.40        0.85      0.33 o 
   3  -8   7        1.32        1.05      0.34 o 
   4  -8   7       31.36       29.71      1.11 o 
   5  -8   7      101.64      100.34      2.30 o 
   6  -8   7      251.09      224.22      4.28 o 
   7  -8   7      122.39      126.70      3.35 o 
  -6  -7   7        0.22       -0.48      0.46 o 
  -5  -7   7       44.92       43.21      1.32 o 
  -4  -7   7        3.10        2.74      0.62 o 
  -3  -7   7      237.20      216.65      4.28 o 
  -2  -7   7      125.46      131.23      2.89 o 
  -1  -7   7      153.91      159.20      3.15 o 
   0  -7   7      179.73      187.96      4.02 o 
   1  -7   7      389.70      374.84      7.26 o 
   2  -7   7      759.04      745.51     11.39 o 
   3  -7   7      109.52      113.89      2.38 o 
   4  -7   7      345.19      339.36      5.34 o 
   5  -7   7       73.35       73.33      1.94 o 
   6  -7   7       25.81       17.05      2.25 o 
   7  -7   7       32.37       35.78      1.72 o 
   8  -7   7        0.12        0.47      0.66 o 
  -6  -6   7       78.69       81.31      2.07 o 
  -5  -6   7       24.99       28.38      1.97 o 
  -4  -6   7        8.58        7.39      0.63 o 
  -3  -6   7      113.99       95.24      1.88 o 
  -2  -6   7        1.37        2.53      0.50 o 
  -1  -6   7       55.93       68.20      2.15 o 
   0  -6   7        1.20        1.08      0.86 o 
   1  -6   7       46.78       46.28      2.21 o 
   2  -6   7      455.47      445.15     12.93 o 
   3  -6   7       70.62       67.90      3.75 o 
   4  -6   7       43.57       38.84      1.43 o 
   5  -6   7       22.39       26.24      1.04 o 
   6  -6   7       88.76       88.39      6.00 o 
   7  -6   7        0.35        0.69      0.63 o 
   8  -6   7       61.84       58.44      2.42 o 
  -7  -5   7       81.82       82.07      2.33 o 
  -6  -5   7      128.62      133.85      3.73 o 
  -5  -5   7       40.98       41.46      1.37 o 
  -4  -5   7      334.15      316.31      4.84 o 
  -3  -5   7        0.95        0.40      0.31 o 
  -2  -5   7        5.78        4.61      0.46 o 
  -1  -5   7        1.80        0.58      0.38 o 
   0  -5   7        0.34       -0.23      0.37 o 
   1  -5   7      708.50      730.29     20.64 o 
   2  -5   7        2.68        1.20      0.53 o 
   3  -5   7      228.45      213.15      4.27 o 
   4  -5   7      108.93      108.02      2.19 o 
   5  -5   7       69.29       61.53      2.13 o 
   6  -5   7      170.29      169.50      3.16 o 
   7  -5   7       23.33       22.37      1.91 o 
   8  -5   7       34.51       33.07      1.28 o 
  -8  -4   7       15.41       16.16      2.08 o 
  -7  -4   7       68.30       73.29      1.87 o 
  -6  -4   7        3.06        2.52      0.49 o 
  -5  -4   7      424.83      424.14      6.28 o 
  -4  -4   7       22.64       24.73      1.02 o 
  -3  -4   7      381.75      412.85      8.00 o 
  -2  -4   7       46.70       41.94      1.26 o 
  -1  -4   7     1654.79     1725.35     17.59 o 
   0  -4   7       65.44       67.61      1.09 o 
   1  -4   7      174.53      187.02      2.30 o 
   2  -4   7        0.05        0.14      0.25 o 
   3  -4   7        3.31        2.23      0.38 o 
   4  -4   7      242.80      248.87      3.84 o 
   5  -4   7       29.80       25.31      1.95 o 
   6  -4   7       43.81       42.73      1.45 o 
   7  -4   7       13.45       14.92      1.13 o 
   8  -4   7       79.87       81.08      2.32 o 
  -8  -3   7      101.64       97.46      2.91 o 
  -7  -3   7       42.38       40.61      1.55 o 
  -6  -3   7        6.52        8.69      0.62 o 
  -5  -3   7      893.71      888.35      9.69 o 
  -4  -3   7      296.04      300.53      4.44 o 
  -3  -3   7      236.31      257.30      3.26 o 
  -2  -3   7      186.55      182.47      2.43 o 
  -1  -3   7      529.83      531.78      5.54 o 
   0  -3   7       38.72       36.11      1.54 o 
   1  -3   7       21.26       14.78      0.73 o 
   2  -3   7      517.23      505.28      6.58 o 
   3  -3   7        3.54        4.08      0.49 o 
   4  -3   7        9.21       12.10      0.75 o 
   5  -3   7      244.08      234.52      4.35 o 
   6  -3   7        0.46        0.00      0.45 o 
   7  -3   7      214.22      203.73      4.16 o 
   8  -3   7      150.90      166.57      4.03 o 
  -9  -2   7       87.09       82.75      2.74 o 
  -8  -2   7       32.76       31.19      1.68 o 
  -7  -2   7       22.21       14.59      1.18 o 
  -6  -2   7      308.39      297.08      4.23 o 
  -5  -2   7       80.92       82.11      1.43 o 
  -4  -2   7        0.16       -0.15      0.23 o 
  -3  -2   7      117.37      105.40      1.49 o 
  -2  -2   7       26.09       21.36      0.73 o 
  -1  -2   7       90.01       84.61      1.20 o 
   0  -2   7        0.00        0.02      0.17 o 
   1  -2   7       80.31       83.25      1.24 o 
   2  -2   7      191.47      206.69      2.67 o 
   3  -2   7      201.14      207.10      3.25 o 
   4  -2   7      134.58      121.50      2.36 o 
   5  -2   7       18.41       16.21      1.09 o 
   6  -2   7       89.30       93.95      2.51 o 
   7  -2   7       95.62       97.50      3.44 o 
  -9  -1   7        0.15        0.33      0.66 o 
  -8  -1   7        0.53        0.90      0.62 o 
  -7  -1   7        0.08        0.31      0.54 o 
  -6  -1   7      140.33      145.30      2.42 o 
  -5  -1   7       45.65       50.14      0.98 o 
  -4  -1   7      209.32      211.67      2.63 o 
  -3  -1   7       76.11       88.14      1.36 o 
  -2  -1   7      100.03       93.13      1.34 o 
  -1  -1   7       73.68       79.20      1.18 o 
   0  -1   7       77.04       72.53      1.33 o 
   1  -1   7      168.41      158.14      1.93 o 
   2  -1   7        6.45        8.63      0.48 o 
   3  -1   7      280.97      278.90      4.26 o 
   4  -1   7        0.16        0.00      0.36 o 
   5  -1   7       12.88       12.67      0.94 o 
   6  -1   7        1.54        0.92      0.75 o 
   7  -1   7       67.85       69.22      3.77 o 
  -9   0   7        4.65        3.24      1.07 o 
  -8   0   7       71.30       74.72      2.98 o 
  -7   0   7       55.58       50.05      1.38 o 
  -6   0   7       15.15       12.78      0.74 o 
  -5   0   7      302.70      293.54      3.25 o 
  -4   0   7       23.71       23.99      0.70 o 
  -3   0   7      369.83      391.88      4.14 o 
  -2   0   7       16.90       14.87      0.51 o 
  -1   0   7       17.45       16.85      0.74 o 
   0   0   7      174.65      178.24      2.17 o 
   1   0   7      182.39      173.84      2.23 o 
   2   0   7      129.04      128.60      1.91 o 
   3   0   7       70.15       62.51      1.46 o 
   4   0   7        1.10        0.94      0.66 o 
   5   0   7        3.16        1.57      0.75 o 
   6   0   7       96.20      114.81      3.64 o 
 -10   1   7        0.22        1.00      0.85 o 
  -9   1   7       14.95       12.43      1.22 o 
  -8   1   7        1.31       -0.16      0.44 o 
  -7   1   7       11.26       12.93      0.80 o 
  -6   1   7       30.12       29.92      1.08 o 
  -5   1   7       50.82       53.11      1.16 o 
  -4   1   7       99.77      118.77      1.85 o 
  -3   1   7      254.81      265.61      2.92 o 
  -2   1   7        3.01        3.51      0.30 o 
  -1   1   7       70.43       72.96      1.09 o 
   0   1   7       10.49        8.22      0.43 o 
   1   1   7      136.07      142.98      2.13 o 
   2   1   7        9.23        8.61      0.61 o 
   3   1   7      570.88      566.19      9.47 o 
   4   1   7        0.15        0.01      0.66 o 
   5   1   7       13.91       17.60      3.69 o 
   6   1   7        2.45        2.47      0.86 o 
 -10   2   7        1.86        3.34      0.83 o 
  -9   2   7       39.37       43.27      2.35 o 
  -8   2   7       69.00       65.96      1.81 o 
  -7   2   7        1.45        1.40      0.47 o 
  -6   2   7      243.57      242.95      3.92 o 
  -5   2   7        6.75        5.75      0.47 o 
  -4   2   7      693.17      703.73      8.43 o 
  -3   2   7       14.48       10.99      0.63 o 
  -2   2   7       21.86       22.85      0.74 o 
  -1   2   7       41.18       45.10      1.33 o 
   0   2   7      562.68      550.78      7.44 o 
   1   2   7      382.15      367.25      5.29 o 
   2   2   7       28.10       25.48      1.05 o 
   3   2   7        3.00        1.97      0.53 o 
   4   2   7        1.03        1.30      0.97 o 
   5   2   7       11.21        9.10      1.22 o 
 -10   3   7        4.76        3.55      0.87 o 
  -9   3   7        1.26        1.66      0.55 o 
  -8   3   7       34.59       32.98      1.26 o 
  -7   3   7       90.93       90.96      2.76 o 
  -6   3   7      328.60      339.02      5.07 o 
  -5   3   7       56.26       61.10      1.48 o 
  -4   3   7       53.00       48.98      1.50 o 
  -3   3   7       75.17       71.74      2.19 o 
  -2   3   7       67.09       76.04      2.40 o 
  -1   3   7      132.22      123.70      2.56 o 
   0   3   7      178.63      175.99      3.37 o 
   1   3   7      398.73      390.80      6.47 o 
   2   3   7      231.81      225.70      4.28 o 
   3   3   7        5.61        1.64      0.79 o 
   4   3   7        4.79        7.40      1.52 o 
  -9   4   7       57.30       59.19      2.16 o 
  -8   4   7       79.00       73.40      2.85 o 
  -7   4   7      105.75      106.24      2.34 o 
  -6   4   7       29.90       33.27      1.10 o 
  -5   4   7      208.92      195.24      5.04 o 
  -4   4   7       41.95       41.33      1.60 o 
  -3   4   7        1.98        1.80      0.40 o 
  -2   4   7       75.68       72.41      1.90 o 
  -1   4   7      410.61      400.13      6.60 o 
   0   4   7        4.18        3.96      0.79 o 
   1   4   7       58.29       56.66      1.72 o 
   2   4   7        0.18        0.70      0.50 o 
   3   4   7       12.07        9.80      0.95 o 
  -9   5   7        8.02        6.59      0.97 o 
  -8   5   7       23.90       23.22      1.46 o 
  -7   5   7        1.45        1.50      0.65 o 
  -6   5   7      367.06      361.40      7.43 o 
  -5   5   7       12.98       11.74      1.75 o 
  -4   5   7        0.54        1.02      0.50 o 
  -3   5   7       42.34       42.36      1.60 o 
  -2   5   7      165.67      166.92      3.12 o 
  -1   5   7       53.69       52.72      1.75 o 
   0   5   7        3.23        2.87      0.54 o 
   1   5   7       10.09        9.96      0.87 o 
   2   5   7        0.81        0.25      0.50 o 
  -9   6   7        4.85        3.73      1.22 o 
  -8   6   7        0.01       -0.12      0.67 o 
  -7   6   7       66.60       70.27      3.25 o 
  -6   6   7       36.03       37.35      1.92 o 
  -5   6   7       21.78       21.79      2.31 o 
  -4   6   7        0.79        1.10      0.57 o 
  -3   6   7        6.80        7.28      0.92 o 
  -2   6   7      164.95      160.84      4.02 o 
  -1   6   7        5.67        4.06      0.81 o 
   0   6   7       12.56       14.77      1.14 o 
   1   6   7       44.59       55.48      2.15 o 
  -8   7   7       51.34       51.46      2.26 o 
  -7   7   7      258.86      261.30      5.85 o 
  -6   7   7       24.08       22.42      1.50 o 
  -5   7   7       11.62       14.14      1.18 o 
  -4   7   7       61.53       58.29      2.15 o 
  -3   7   7      214.43      228.72      5.23 o 
  -2   7   7        0.44        0.77      0.92 o 
  -1   7   7        8.30        8.53      1.12 o 
  -5   8   7       22.01       19.64      1.57 o 
  -4   8   7       58.37       54.68      2.12 o 
   1 -11   8        5.58        4.51      1.21 o 
   2 -11   8        0.24       -0.09      0.52 o 
   3 -11   8       19.50       24.54      1.48 o 
   4 -11   8       11.49       14.91      1.08 o 
  -2 -10   8       12.66       14.19      1.08 o 
  -1 -10   8       76.65       75.51      2.34 o 
   0 -10   8        3.14        4.50      0.64 o 
   1 -10   8       52.27       48.20      1.42 o 
   2 -10   8        0.05        0.08      0.43 o 
   3 -10   8        4.36        3.53      0.62 o 
   4 -10   8       20.38       24.69      1.62 o 
   5 -10   8        0.33        1.09      0.56 o 
  -3  -9   8        2.78        3.06      0.66 o 
  -2  -9   8        1.26        1.48      0.50 o 
  -1  -9   8      119.21      115.18      3.57 o 
   0  -9   8       26.07       25.98      0.96 o 
   1  -9   8        0.83        0.07      0.35 o 
   2  -9   8        0.82        0.02      0.33 o 
   3  -9   8      551.42      529.36      9.63 o 
   4  -9   8        2.78        0.70      0.68 o 
   5  -9   8        5.85        7.24      0.69 o 
   6  -9   8        0.47        0.66      0.40 o 
  -4  -8   8       28.69       28.84      1.54 o 
  -3  -8   8        0.13       -0.08      0.46 o 
  -2  -8   8      246.63      239.26      4.60 o 
  -1  -8   8        6.76        8.73      0.77 o 
   0  -8   8        0.44        0.00      0.31 o 
   1  -8   8        3.56        3.26      0.48 o 
   2  -8   8        1.77        2.53      0.45 o 
   3  -8   8      123.23      121.61      2.59 o 
   4  -8   8        7.48        6.71      0.63 o 
   5  -8   8       39.55       33.12      1.32 o 
   6  -8   8       97.07      101.91      4.45 o 
   7  -8   8        0.06        0.45      0.58 o 
  -5  -7   8       34.37       38.00      1.28 o 
  -4  -7   8        3.46        2.71      1.11 o 
  -3  -7   8       13.88       13.36      1.13 o 
  -2  -7   8       51.80       53.56      1.71 o 
  -1  -7   8       15.88       15.66      0.96 o 
   0  -7   8        1.01        1.83      0.37 o 
   1  -7   8       66.71       61.90      1.65 o 
   2  -7   8      336.71      343.41      5.84 o 
   3  -7   8       51.17       52.42      1.56 o 
   4  -7   8       19.76       19.83      0.99 o 
   5  -7   8       58.61       57.95      1.56 o 
   6  -7   8       13.10       12.93      1.85 o 
   7  -7   8      114.39      125.15      3.56 o 
  -6  -6   8        6.39        5.69      0.74 o 
  -5  -6   8       36.56       38.36      1.56 o 
  -4  -6   8       60.47       66.51      1.65 o 
  -3  -6   8      163.10      156.15      2.82 o 
  -2  -6   8       16.99       15.47      1.00 o 
  -1  -6   8       30.23       33.13      1.93 o 
   0  -6   8       12.77       21.06      1.34 o 
   1  -6   8      213.03      209.29      3.86 o 
   2  -6   8      345.46      350.94      5.97 o 
   3  -6   8      381.70      378.22      6.44 o 
   4  -6   8       82.79       85.90      2.21 o 
   5  -6   8      181.04      180.98      3.79 o 
   6  -6   8       40.84       40.97      1.87 o 
   7  -6   8       26.50       29.22      2.37 o 
  -7  -5   8        5.82        7.79      0.91 o 
  -6  -5   8       10.83       10.78      0.88 o 
  -5  -5   8      172.95      172.40      3.20 o 
  -4  -5   8       80.27       78.55      1.85 o 
  -3  -5   8      265.53      263.07      4.10 o 
  -2  -5   8        5.20        7.44      0.59 o 
  -1  -5   8      115.19      120.34      2.32 o 
   0  -5   8      291.66      278.94      4.07 o 
   1  -5   8       22.12       23.10      0.81 o 
   2  -5   8       68.10       64.01      1.86 o 
   3  -5   8       44.18       41.00      1.34 o 
   4  -5   8        1.39       -0.19      0.42 o 
   5  -5   8        0.39        0.01      0.31 o 
   6  -5   8       18.48       18.93      0.94 o 
   7  -5   8        4.13        3.56      0.57 o 
  -8  -4   8       51.46       52.59      2.49 o 
  -7  -4   8       14.59       14.04      1.81 o 
  -6  -4   8       37.21       38.90      1.76 o 
  -5  -4   8      248.60      238.61      4.03 o 
  -4  -4   8        0.44        0.66      0.39 o 
  -3  -4   8       39.39       42.17      1.48 o 
  -2  -4   8      138.03      139.89      2.94 o 
  -1  -4   8        8.84        8.40      0.63 o 
   0  -4   8      253.39      269.93      4.75 o 
   1  -4   8      107.60      109.37      2.02 o 
   2  -4   8        0.73        1.60      0.33 o 
   3  -4   8        9.20        8.28      0.90 o 
   4  -4   8      250.89      264.89      4.16 o 
   5  -4   8       23.32       21.38      1.54 o 
   6  -4   8        0.27        0.51      0.47 o 
   7  -4   8       19.41       12.98      1.04 o 
  -8  -3   8       29.01       27.22      1.46 o 
  -7  -3   8       16.97       17.58      1.03 o 
  -6  -3   8        1.93        1.33      0.50 o 
  -5  -3   8      146.41      150.99      2.57 o 
  -4  -3   8        0.75        1.03      0.34 o 
  -3  -3   8        3.51        6.87      0.52 o 
  -2  -3   8       32.78       35.24      0.96 o 
  -1  -3   8      502.36      505.17      5.75 o 
   0  -3   8        0.57        0.13      0.25 o 
   1  -3   8       58.04       60.33      1.47 o 
   2  -3   8       13.84       12.98      0.77 o 
   3  -3   8       38.70       37.46      1.19 o 
   4  -3   8      688.08      625.76      8.69 o 
   5  -3   8       47.56       47.25      2.33 o 
   6  -3   8       48.77       41.74      1.82 o 
   7  -3   8       30.60       34.36      1.61 o 
  -9  -2   8        3.47        4.16      1.02 o 
  -8  -2   8        2.44        2.51      1.05 o 
  -7  -2   8       18.66       17.89      1.12 o 
  -6  -2   8      256.59      269.69      3.78 o 
  -5  -2   8        3.80        2.31      0.44 o 
  -4  -2   8       34.01       30.63      0.90 o 
  -3  -2   8       33.16       37.73      1.34 o 
  -2  -2   8        4.21        7.61      0.44 o 
  -1  -2   8      592.18      608.58      6.33 o 
   0  -2   8      174.76      179.24      2.27 o 
   1  -2   8        1.15        0.41      0.25 o 
   2  -2   8       45.84       35.13      1.32 o 
   3  -2   8        2.25        3.32      0.45 o 
   4  -2   8       79.69       78.27      2.15 o 
   5  -2   8        0.01        0.38      0.52 o 
   6  -2   8        4.74        5.17      0.85 o 
   7  -2   8       31.10       34.68      2.62 o 
  -9  -1   8       49.98       43.57      4.46 o 
  -8  -1   8        6.16        5.70      0.88 o 
  -7  -1   8       21.04       21.77      1.65 o 
  -6  -1   8       82.17       91.96      1.97 o 
  -5  -1   8      315.26      312.09      3.86 o 
  -4  -1   8        0.48        0.78      0.26 o 
  -3  -1   8      196.85      194.23      2.46 o 
  -2  -1   8       55.36       52.95      0.97 o 
  -1  -1   8       44.45       44.30      0.92 o 
   0  -1   8      134.87      136.54      1.82 o 
   1  -1   8       56.28       66.38      1.13 o 
   2  -1   8       42.71       45.44      1.38 o 
   3  -1   8      128.19      131.21      2.54 o 
   4  -1   8        7.40        4.29      0.87 o 
   5  -1   8        7.47        6.69      0.88 o 
   6  -1   8        1.11        4.03      1.24 o 
  -9   0   8        2.75        2.84      0.96 o 
  -8   0   8       15.56       15.87      1.26 o 
  -7   0   8      138.54      126.97      2.25 o 
  -6   0   8      148.00      153.49      2.41 o 
  -5   0   8      283.66      303.34      4.21 o 
  -4   0   8      109.72      118.02      1.77 o 
  -3   0   8        1.03        0.95      0.26 o 
  -2   0   8       34.44       35.62      0.99 o 
  -1   0   8      360.99      356.23      3.99 o 
   0   0   8       14.32       17.63      0.72 o 
   1   0   8      121.29      121.93      1.85 o 
   2   0   8       46.22       48.19      1.35 o 
   3   0   8       67.46       67.79      2.40 o 
   4   0   8        1.10        0.21      0.57 o 
   5   0   8      118.63      143.42      4.19 o 
   6   0   8       78.71       79.70      3.03 o 
  -9   1   8       15.01       12.42      1.24 o 
  -8   1   8       25.48       24.21      1.28 o 
  -7   1   8        1.73        1.85      0.52 o 
  -6   1   8      627.49      603.93      6.93 o 
  -5   1   8      169.11      168.40      2.67 o 
  -4   1   8        1.66        1.91      0.37 o 
  -3   1   8      115.39      120.58      1.88 o 
  -2   1   8       14.26       19.70      0.71 o 
  -1   1   8       90.39       94.68      1.60 o 
   0   1   8       17.19       18.09      0.82 o 
   1   1   8      544.73      527.11      8.37 o 
   2   1   8      104.19      108.38      3.50 o 
   3   1   8        2.81        2.90      0.75 o 
   4   1   8        0.92       -0.07      0.61 o 
   5   1   8       38.61       39.56      2.14 o 
  -9   2   8       57.75       62.02      1.99 o 
  -8   2   8       78.02       69.84      1.90 o 
  -7   2   8       23.56       29.01      1.22 o 
  -6   2   8      162.09      166.17      3.02 o 
  -5   2   8        0.48       -0.35      0.34 o 
  -4   2   8       12.97       10.70      0.63 o 
  -3   2   8      250.22      249.80      3.84 o 
  -2   2   8        1.06        0.90      0.36 o 
  -1   2   8       26.15       23.72      1.48 o 
   0   2   8        3.07        2.90      0.48 o 
   1   2   8      212.16      214.42      3.56 o 
   2   2   8      116.67      108.77      2.62 o 
   3   2   8      112.23      125.62      3.76 o 
   4   2   8        9.74       10.37      1.60 o 
  -9   3   8      102.47       97.29      2.34 o 
  -8   3   8      126.74      116.86      3.45 o 
  -7   3   8        2.53        2.88      0.53 o 
  -6   3   8       70.79       68.50      1.74 o 
  -5   3   8       39.44       41.21      1.54 o 
  -4   3   8       15.04       15.61      0.93 o 
  -3   3   8       18.80       18.18      0.96 o 
  -2   3   8      175.67      175.68      3.37 o 
  -1   3   8       48.48       47.73      1.51 o 
   0   3   8      333.05      337.53      5.76 o 
   1   3   8      235.75      241.49      4.51 o 
   2   3   8        0.81        0.19      0.48 o 
   3   3   8        3.72        0.99      0.77 o 
   4   3   8       26.10       26.02      2.59 o 
  -9   4   8       85.11       72.97      2.40 o 
  -8   4   8       34.19       31.03      1.92 o 
  -7   4   8       20.86       22.55      1.11 o 
  -6   4   8       45.02       47.24      1.47 o 
  -5   4   8      117.86      118.03      2.53 o 
  -4   4   8       61.94       61.98      1.67 o 
  -3   4   8      241.01      236.10      4.20 o 
  -2   4   8        0.54        0.64      0.41 o 
  -1   4   8       77.87       83.86      2.11 o 
   0   4   8       32.88       33.76      1.35 o 
   1   4   8       52.36       53.42      1.98 o 
   2   4   8       17.91       17.42      2.84 o 
   3   4   8        0.07        0.54      0.75 o 
  -9   5   8        9.90        9.43      1.21 o 
  -8   5   8       74.33       71.09      2.65 o 
  -7   5   8       50.81       49.45      2.10 o 
  -6   5   8      169.77      179.01      4.46 o 
  -5   5   8       13.50       14.96      0.79 o 
  -4   5   8       24.31       24.18      1.44 o 
  -3   5   8       19.79       21.38      1.00 o 
  -2   5   8      168.21      177.42      3.39 o 
  -1   5   8      143.65      148.41      3.06 o 
   0   5   8       10.97        9.01      0.82 o 
   1   5   8        7.58        7.29      0.81 o 
  -8   6   8        0.81        0.66      0.69 o 
  -7   6   8        8.14        7.93      1.03 o 
  -6   6   8        6.92        6.46      0.99 o 
  -5   6   8       87.67       80.44      3.07 o 
  -4   6   8        7.23        7.08      1.00 o 
  -3   6   8       75.13       72.02      2.51 o 
  -2   6   8        2.58        1.78      0.68 o 
  -1   6   8        0.03       -0.47      0.35 o 
   0   6   8        1.04        0.73      0.47 o 
  -6   7   8        1.89        1.51      0.68 o 
  -5   7   8       74.90       74.17      2.59 o 
  -4   7   8        7.63        6.75      0.97 o 
  -3   7   8       13.25       12.93      1.61 o 
  -2   7   8        0.25        0.52      0.63 o 
  -1 -10   9       14.29       15.78      1.31 o 
   0 -10   9        8.61       13.50      0.94 o 
   1 -10   9       31.68       31.25      1.60 o 
   2 -10   9        0.96        1.37      0.45 o 
   3 -10   9        8.51        9.43      0.71 o 
   4 -10   9        1.70        3.61      0.54 o 
   5 -10   9       15.42       18.62      1.01 o 
  -3  -9   9       39.92       43.89      1.75 o 
  -2  -9   9       11.72        8.66      0.93 o 
  -1  -9   9       10.19       13.58      0.99 o 
   0  -9   9       40.90       38.83      1.45 o 
   1  -9   9        0.46        0.32      0.40 o 
   2  -9   9      317.34      328.01      7.31 o 
   3  -9   9        1.07        0.56      0.51 o 
   4  -9   9       25.82       22.87      1.11 o 
   5  -9   9        1.77        0.74      0.47 o 
   6  -9   9       18.50       16.39      0.97 o 
  -4  -8   9        1.36        1.16      0.61 o 
  -3  -8   9       99.14       93.62      3.04 o 
  -2  -8   9       16.38       11.21      0.94 o 
  -1  -8   9        1.62        0.27      0.43 o 
   0  -8   9       51.02       49.04      2.34 o 
   1  -8   9       42.66       44.75      1.47 o 
   2  -8   9      240.30      249.10      4.57 o 
   3  -8   9        7.85        7.48      0.73 o 
   4  -8   9        0.00       -0.22      0.37 o 
   5  -8   9       46.70       50.84      2.95 o 
   6  -8   9        2.82        2.38      0.65 o 
  -5  -7   9       26.03       29.52      1.40 o 
  -4  -7   9        0.54        0.22      0.33 o 
  -3  -7   9       28.99       30.52      1.43 o 
  -2  -7   9      340.06      299.34      5.51 o 
  -1  -7   9       34.91       32.81      1.50 o 
   0  -7   9        0.01       -0.40      0.35 o 
   1  -7   9       66.25       64.06      1.82 o 
   2  -7   9      106.43      101.39      2.42 o 
   3  -7   9      317.50      313.83      5.62 o 
   4  -7   9      214.44      208.27      4.54 o 
   5  -7   9       55.49       66.38      2.63 o 
   6  -7   9       19.38       17.23      1.39 o 
  -6  -6   9        1.12        1.25      0.53 o 
  -5  -6   9       40.37       40.08      1.41 o 
  -4  -6   9       45.05       46.99      1.40 o 
  -3  -6   9        6.41       10.50      0.99 o 
  -2  -6   9      195.80      183.22      3.05 o 
  -1  -6   9        0.81        1.23      0.41 o 
   0  -6   9      186.04      184.03      3.65 o 
   1  -6   9      636.23      638.28     10.19 o 
   2  -6   9      355.86      339.04      5.92 o 
   3  -6   9       32.49       26.15      1.21 o 
   4  -6   9        6.33        3.99      0.66 o 
   5  -6   9        8.76        5.84      0.80 o 
   6  -6   9        6.66        4.98      0.95 o 
   7  -6   9       32.90       38.56      2.36 o 
  -7  -5   9        0.99        1.12      1.08 o 
  -6  -5   9        0.51        0.68      0.59 o 
  -5  -5   9        2.53        1.87      0.83 o 
  -4  -5   9        4.52        4.75      0.59 o 
  -3  -5   9        0.40        0.14      0.35 o 
  -2  -5   9        0.01        0.65      0.34 o 
  -1  -5   9      144.27      145.35      2.34 o 
   0  -5   9       10.53        8.42      0.57 o 
   1  -5   9      298.74      291.78      4.36 o 
   2  -5   9       57.05       57.00      1.44 o 
   3  -5   9       83.53       78.09      1.69 o 
   4  -5   9       10.04       11.22      0.66 o 
   5  -5   9        0.05        0.10      0.47 o 
   6  -5   9       32.04       33.00      1.41 o 
   7  -5   9        1.27        0.54      0.48 o 
  -7  -4   9        9.86       10.51      1.21 o 
  -6  -4   9        0.73        0.63      0.50 o 
  -5  -4   9       21.43       21.92      1.76 o 
  -4  -4   9      200.08      194.11      3.41 o 
  -3  -4   9       12.11       11.97      0.95 o 
  -2  -4   9       49.04       51.74      1.37 o 
  -1  -4   9       34.08       39.32      1.25 o 
   0  -4   9       61.97       68.66      3.72 o 
   1  -4   9       13.13        8.76      0.63 o 
   2  -4   9       98.91      102.30      2.12 o 
   3  -4   9       39.44       36.89      1.09 o 
   4  -4   9      128.65      121.97      2.46 o 
   5  -4   9       34.89       32.86      1.38 o 
   6  -4   9       61.87       55.46      2.20 o 
  -8  -3   9        0.01       -0.12      0.54 o 
  -7  -3   9       53.61       54.57      2.42 o 
  -6  -3   9       48.80       50.08      1.51 o 
  -5  -3   9      213.70      222.79      3.44 o 
  -4  -3   9       37.48       39.29      1.17 o 
  -3  -3   9      133.89      139.78      2.33 o 
  -2  -3   9       33.79       35.14      0.96 o 
  -1  -3   9       24.53       23.03      0.86 o 
   0  -3   9      164.33      172.31      2.64 o 
   1  -3   9        2.15        2.68      0.66 o 
   2  -3   9       20.50       20.00      0.95 o 
   3  -3   9      151.45      138.70      4.29 o 
   4  -3   9       92.08       94.06      2.46 o 
   5  -3   9       10.14       10.38      1.28 o 
   6  -3   9        5.52        4.42      0.78 o 
  -8  -2   9       10.76       12.84      1.07 o 
  -7  -2   9       51.77       46.85      1.94 o 
  -6  -2   9      157.53      159.58      3.27 o 
  -5  -2   9      878.02      902.29     13.56 o 
  -4  -2   9       49.58       51.63      1.32 o 
  -3  -2   9      180.32      182.37      2.82 o 
  -2  -2   9      283.60      273.09      3.51 o 
  -1  -2   9      162.35      157.44      2.48 o 
   0  -2   9      175.65      177.73      2.73 o 
   1  -2   9       47.39       47.27      1.21 o 
   2  -2   9        0.74        1.16      0.39 o 
   3  -2   9       87.71       78.95      1.93 o 
   4  -2   9       69.19       68.62      4.28 o 
   5  -2   9       23.32       22.58      1.53 o 
   6  -2   9        6.64        3.85      1.01 o 
  -9  -1   9       15.63       15.34      1.39 o 
  -8  -1   9        9.16        9.61      0.94 o 
  -7  -1   9        1.00       -0.10      0.63 o 
  -6  -1   9       34.58       34.73      1.64 o 
  -5  -1   9       39.11       41.84      1.57 o 
  -4  -1   9      131.07      139.84      2.04 o 
  -3  -1   9       33.23       38.98      0.90 o 
  -2  -1   9        3.66        3.37      0.37 o 
  -1  -1   9        5.43        5.79      0.43 o 
   0  -1   9       59.83       62.95      1.30 o 
   1  -1   9        0.96        0.63      0.33 o 
   2  -1   9      385.16      385.36      5.16 o 
   3  -1   9        1.75        1.18      0.49 o 
   4  -1   9       63.70       72.80      2.32 o 
   5  -1   9       21.78       26.15      2.55 o 
  -9   0   9        4.84        2.69      0.99 o 
  -8   0   9       27.90       26.45      1.43 o 
  -7   0   9        4.74        4.13      0.60 o 
  -6   0   9      313.27      315.37      6.25 o 
  -5   0   9       28.84       26.43      1.49 o 
  -4   0   9        8.19        8.14      0.81 o 
  -3   0   9        5.30        5.22      0.43 o 
  -2   0   9        0.16        0.07      0.25 o 
  -1   0   9      135.64      135.23      2.31 o 
   0   0   9       55.57       59.53      1.90 o 
   1   0   9        8.57        9.00      0.78 o 
   2   0   9      255.71      262.13      6.04 o 
   3   0   9        2.09        1.75      0.73 o 
   4   0   9       38.03       36.81      2.21 o 
   5   0   9        0.65        0.12      1.27 o 
  -9   1   9       12.25       13.62      1.74 o 
  -8   1   9       24.47       22.48      1.54 o 
  -7   1   9       61.22       58.92      1.74 o 
  -6   1   9       12.26       10.55      0.74 o 
  -5   1   9       28.03       28.99      1.30 o 
  -4   1   9       61.75       56.18      1.36 o 
  -3   1   9       35.99       35.97      1.05 o 
  -2   1   9       54.95       63.18      1.55 o 
  -1   1   9       28.45       29.23      1.16 o 
   0   1   9        4.33        4.51      0.68 o 
   1   1   9        4.89        3.70      0.59 o 
   2   1   9       21.80       20.68      2.66 o 
   3   1   9        1.31        0.22      0.61 o 
   4   1   9        0.11       -0.49      0.65 o 
  -9   2   9        5.93        5.68      0.95 o 
  -8   2   9       40.39       39.38      1.50 o 
  -7   2   9        0.41        0.47      0.45 o 
  -6   2   9        7.15        6.75      0.69 o 
  -5   2   9       14.98       16.36      0.93 o 
  -4   2   9        0.12       -0.33      0.37 o 
  -3   2   9       28.57       32.18      1.77 o 
  -2   2   9       92.32       97.68      2.09 o 
  -1   2   9       51.93       47.45      1.38 o 
   0   2   9      172.44      169.02      3.04 o 
   1   2   9      675.99      686.10     11.64 o 
   2   2   9        0.59        1.22      0.62 o 
   3   2   9        0.10       -0.65      0.86 o 
   4   2   9        0.89        0.55      1.03 o 
  -9   3   9        9.78        7.79      0.84 o 
  -8   3   9       29.91       22.13      1.21 o 
  -7   3   9        6.48        6.89      0.80 o 
  -6   3   9       32.53       30.80      1.93 o 
  -5   3   9        5.43        4.86      0.64 o 
  -4   3   9      201.01      203.03      3.86 o 
  -3   3   9       39.86       35.52      1.35 o 
  -2   3   9      115.36      111.39      3.24 o 
  -1   3   9       35.11       36.46      1.47 o 
   0   3   9       88.09       90.91      4.78 o 
   1   3   9        3.84        3.63      0.69 o 
   2   3   9        5.04        8.30      1.19 o 
   3   3   9        0.47        1.17      1.00 o 
  -8   4   9      103.46       94.91      2.84 o 
  -7   4   9        1.08        0.65      0.47 o 
  -6   4   9        1.63        1.16      0.47 o 
  -5   4   9       16.49       14.70      0.96 o 
  -4   4   9       68.72       65.52      2.31 o 
  -3   4   9       26.46       24.19      1.18 o 
  -2   4   9        5.96        6.40      0.74 o 
  -1   4   9       68.87       73.56      2.47 o 
   0   4   9       74.83       75.71      2.15 o 
   1   4   9       13.69       10.33      0.95 o 
   2   4   9        0.00       -0.18      0.69 o 
  -8   5   9        3.37        3.92      0.92 o 
  -7   5   9        1.00        1.16      1.29 o 
  -6   5   9        1.75        1.26      0.46 o 
  -5   5   9      143.26      140.25      3.55 o 
  -4   5   9        4.29        3.80      0.77 o 
  -3   5   9       25.70       27.42      1.84 o 
  -2   5   9       47.69       50.28      1.60 o 
  -1   5   9       14.06       12.29      0.94 o 
   0   5   9        0.36        1.90      0.73 o 
  -7   6   9        8.87        9.39      1.55 o 
  -6   6   9       48.31       51.96      2.51 o 
  -5   6   9       45.21       41.50      1.98 o 
  -4   6   9       18.83       16.68      1.41 o 
  -3   6   9       71.85       72.18      2.63 o 
  -2   6   9       31.48       30.74      1.84 o 
   0 -10  10        1.47        1.27      0.52 o 
   1 -10  10        1.95        4.19      0.83 o 
   2 -10  10        2.22        2.82      0.55 o 
   3 -10  10        0.91        0.47      0.46 o 
  -2  -9  10        1.87        2.43      0.63 o 
  -1  -9  10        1.34        1.21      0.45 o 
   0  -9  10        6.95        7.49      0.79 o 
   1  -9  10       91.65       95.19      2.41 o 
   2  -9  10       14.98       12.65      0.99 o 
   3  -9  10        2.03        1.20      0.49 o 
   4  -9  10       35.44       39.66      1.48 o 
   5  -9  10        1.47        0.95      0.52 o 
  -4  -8  10        0.74       -0.16      0.57 o 
  -3  -8  10      113.83      117.40      3.00 o 
  -2  -8  10       19.47       18.44      1.75 o 
  -1  -8  10       21.96       20.44      1.07 o 
   0  -8  10        0.00        0.03      0.41 o 
   1  -8  10      133.89      130.27      2.95 o 
   2  -8  10       51.47       46.78      2.07 o 
   3  -8  10       40.44       43.21      2.65 o 
   4  -8  10       48.83       45.15      1.65 o 
   5  -8  10       10.34       14.54      0.96 o 
  -5  -7  10       31.64       27.02      1.32 o 
  -4  -7  10      107.93      109.52      2.42 o 
  -3  -7  10       11.18        7.96      0.89 o 
  -2  -7  10        0.01       -0.59      0.44 o 
  -1  -7  10        0.34        0.33      0.39 o 
   0  -7  10       19.71       22.90      1.24 o 
   1  -7  10       22.82       22.28      1.21 o 
   2  -7  10      126.33      124.58      2.90 o 
   3  -7  10       30.64       32.95      2.44 o 
   4  -7  10      122.93      133.09      3.16 o 
   5  -7  10        1.05        0.06      0.46 o 
   6  -7  10       50.89       49.56      2.19 o 
  -6  -6  10        5.34        3.65      0.67 o 
  -5  -6  10       15.03       13.73      0.95 o 
  -4  -6  10       13.76       14.20      0.91 o 
  -3  -6  10      165.88      159.92      3.48 o 
  -2  -6  10        0.01        0.21      0.32 o 
  -1  -6  10       35.60       33.88      0.95 o 
   0  -6  10       11.52        8.67      0.84 o 
   1  -6  10       73.35       76.39      2.12 o 
   2  -6  10      143.26      145.77      4.56 o 
   3  -6  10      115.54      119.06      2.69 o 
   4  -6  10        5.45        6.65      0.82 o 
   5  -6  10       37.97       43.72      1.99 o 
   6  -6  10       40.95       38.25      2.03 o 
  -7  -5  10      109.25      120.26      4.05 o 
  -6  -5  10       57.10       60.70      1.85 o 
  -5  -5  10       38.79       41.65      2.14 o 
  -4  -5  10      116.77      118.59      2.50 o 
  -3  -5  10       20.03       24.25      1.32 o 
  -2  -5  10       30.66       30.73      1.47 o 
  -1  -5  10        6.64        7.99      0.64 o 
   0  -5  10        8.09        7.65      0.62 o 
   1  -5  10      227.80      219.79      3.58 o 
   2  -5  10      493.53      485.08      7.55 o 
   3  -5  10       27.19       29.26      1.92 o 
   4  -5  10       32.67       31.22      1.21 o 
   5  -5  10        4.76        4.81      0.65 o 
   6  -5  10       15.85       17.52      1.11 o 
  -7  -4  10       72.83       68.85      4.28 o 
  -6  -4  10       11.86        9.08      1.31 o 
  -5  -4  10       36.09       36.17      1.93 o 
  -4  -4  10      249.24      248.04      4.18 o 
  -3  -4  10       37.11       40.69      1.33 o 
  -2  -4  10      143.06      143.83      2.48 o 
  -1  -4  10      416.81      412.08      6.02 o 
   0  -4  10       32.54       31.28      1.26 o 
   1  -4  10      151.06      146.46      2.72 o 
   2  -4  10       55.62       53.22      1.48 o 
   3  -4  10       55.05       51.66      1.37 o 
   4  -4  10        1.94        1.90      0.51 o 
   5  -4  10       20.06       16.30      1.83 o 
   6  -4  10        5.49        3.62      0.73 o 
  -8  -3  10        0.70        1.52      0.95 o 
  -7  -3  10        0.58        0.20      0.84 o 
  -6  -3  10       28.54       29.57      1.49 o 
  -5  -3  10      283.15      293.66      4.29 o 
  -4  -3  10       10.35       11.82      0.77 o 
  -3  -3  10       86.96       94.81      1.91 o 
  -2  -3  10       27.49       32.74      1.75 o 
  -1  -3  10      382.57      388.26      5.14 o 
   0  -3  10      111.18      113.66      2.32 o 
   1  -3  10       11.86        9.02      0.90 o 
   2  -3  10       79.63       83.43      1.78 o 
   3  -3  10       75.56       73.08      1.89 o 
   4  -3  10       28.96       33.14      1.61 o 
   5  -3  10       97.25       90.97      2.55 o 
  -8  -2  10        9.46        6.44      1.01 o 
  -7  -2  10        0.29        0.51      0.62 o 
  -6  -2  10      100.21      103.75      4.48 o 
  -5  -2  10      143.56      147.37      3.07 o 
  -4  -2  10      100.46       97.97      2.62 o 
  -3  -2  10      168.67      173.50      2.61 o 
  -2  -2  10      125.00      128.16      3.14 o 
  -1  -2  10       10.71       12.64      0.74 o 
   0  -2  10       67.66       70.08      1.61 o 
   1  -2  10      214.04      225.11      3.15 o 
   2  -2  10      511.46      500.79      7.19 o 
   3  -2  10        9.13       12.78      0.94 o 
   4  -2  10        0.05        0.70      0.70 o 
   5  -2  10        0.01        0.07      0.71 o 
  -8  -1  10        4.11        3.80      0.87 o 
  -7  -1  10       16.61       13.39      1.22 o 
  -6  -1  10       65.94       68.42      3.22 o 
  -5  -1  10      109.28      112.95      3.73 o 
  -4  -1  10        5.54        5.19      0.67 o 
  -3  -1  10       93.29      101.54      2.77 o 
  -2  -1  10       16.74       19.14      0.89 o 
  -1  -1  10        0.14        0.27      0.33 o 
   0  -1  10       37.86       32.41      1.38 o 
   1  -1  10       18.76       19.09      0.97 o 
   2  -1  10       49.39       49.32      2.77 o 
   3  -1  10       16.47       19.12      2.28 o 
   4  -1  10        0.23        0.21      0.65 o 
   5  -1  10       19.66       21.15      2.42 o 
  -8   0  10        4.70        6.86      1.02 o 
  -7   0  10      257.64      256.23      5.28 o 
  -6   0  10       73.88       77.48      2.10 o 
  -5   0  10       44.01       42.27      1.65 o 
  -4   0  10        0.05       -0.29      0.34 o 
  -3   0  10        4.08        6.38      0.61 o 
  -2   0  10      103.46      111.11      2.13 o 
  -1   0  10      101.78      106.04      2.68 o 
   0   0  10       29.20       29.35      1.61 o 
   1   0  10       48.10       44.91      2.02 o 
   2   0  10       10.37        9.37      1.14 o 
   3   0  10       93.84       96.06      5.56 o 
   4   0  10       11.87       16.72      1.60 o 
  -9   1  10        1.44       -0.95      1.57 o 
  -8   1  10        5.34        2.70      0.77 o 
  -7   1  10       12.47       13.46      1.21 o 
  -6   1  10       20.96       17.46      1.03 o 
  -5   1  10        5.76        7.04      0.75 o 
  -4   1  10        4.57        3.16      0.48 o 
  -3   1  10      304.76      305.72      4.69 o 
  -2   1  10       74.99       75.25      1.82 o 
  -1   1  10       14.29       12.87      0.85 o 
   0   1  10        7.32        5.59      1.46 o 
   1   1  10       94.00       94.48      3.13 o 
   2   1  10       43.14       44.91      2.15 o 
   3   1  10       61.25       69.32      2.78 o 
  -8   2  10      214.26      201.43      4.00 o 
  -7   2  10       14.28       14.07      1.00 o 
  -6   2  10        5.50        5.53      0.98 o 
  -5   2  10       41.22       40.50      1.53 o 
  -4   2  10       45.17       46.03      1.59 o 
  -3   2  10       81.80       79.99      2.14 o 
  -2   2  10       20.76       22.63      1.39 o 
  -1   2  10       80.91       81.99      2.21 o 
   0   2  10      255.12      262.56      5.31 o 
   1   2  10       33.17       30.52      1.95 o 
   2   2  10       24.61       24.53      2.50 o 
   3   2  10       34.43       39.57      3.02 o 
  -8   3  10      194.54      192.98      6.21 o 
  -7   3  10        0.96       -0.46      0.49 o 
  -6   3  10       18.32       16.16      1.08 o 
  -5   3  10        5.06        4.19      0.66 o 
  -4   3  10       25.72       24.38      1.24 o 
  -3   3  10       23.89       18.97      1.26 o 
  -2   3  10       20.43       22.11      1.25 o 
  -1   3  10       33.27       34.43      1.45 o 
   0   3  10        9.11        7.08      0.83 o 
   1   3  10      186.22      215.24     16.92 o 
  -8   4  10       44.59       42.01      2.39 o 
  -7   4  10        0.05       -0.33      0.45 o 
  -6   4  10        1.09        1.10      0.52 o 
  -5   4  10       54.90       54.43      1.79 o 
  -4   4  10       48.95       48.17      1.63 o 
  -3   4  10        4.82        3.79      0.65 o 
  -2   4  10       50.01       51.05      1.71 o 
  -1   4  10      229.93      226.75      4.43 o 
   0   4  10        4.94        3.26      0.70 o 
  -7   5  10       12.25       12.17      0.92 o 
  -6   5  10      116.98      111.17      2.51 o 
  -5   5  10        0.31       -0.04      0.44 o 
  -4   5  10       26.58       24.61      1.26 o 
  -3   5  10       54.77       52.04      1.67 o 
  -2   5  10       16.38       16.88      1.43 o 
  -2  -9  11        0.24       -0.01      0.52 o 
  -1  -9  11        0.46        0.50      0.51 o 
   0  -9  11        3.32        5.02      0.73 o 
   1  -9  11       67.78       63.55      2.00 o 
   2  -9  11        2.24        1.09      0.53 o 
   3  -9  11        8.13        5.83      1.03 o 
   4  -9  11        5.94        6.28      0.76 o 
  -3  -8  11       12.27       10.08      1.02 o 
  -2  -8  11       55.16       53.72      2.00 o 
  -1  -8  11       22.02       20.73      1.30 o 
   0  -8  11      191.49      194.50      4.08 o 
   1  -8  11       40.61       40.52      1.59 o 
   2  -8  11        0.92        0.35      0.46 o 
   3  -8  11      222.64      224.04      5.65 o 
   4  -8  11        0.48        0.13      0.54 o 
  -4  -7  11        0.07       -0.21      0.39 o 
  -3  -7  11        4.14        5.04      0.82 o 
  -2  -7  11        1.12        0.10      0.44 o 
  -1  -7  11       68.39       68.92      2.14 o 
   0  -7  11       96.15      102.48      3.38 o 
   1  -7  11       40.25       44.18      1.66 o 
   2  -7  11      190.59      185.29      3.97 o 
   3  -7  11       11.75       11.28      0.95 o 
   4  -7  11        8.11        5.89      0.84 o 
   5  -7  11       14.11       16.40      1.65 o 
  -5  -6  11       86.68       96.10      2.59 o 
  -4  -6  11      115.61      108.40      2.40 o 
  -3  -6  11       12.52       11.99      0.83 o 
  -2  -6  11       21.30       17.74      0.85 o 
  -1  -6  11       14.19       13.68      0.94 o 
   0  -6  11        2.53        2.98      0.43 o 
   1  -6  11       88.63       87.25      2.43 o 
   2  -6  11      318.49      324.01      6.02 o 
   3  -6  11       33.00       33.56      1.60 o 
   4  -6  11      102.57      115.88      2.65 o 
   5  -6  11        0.80        0.03      0.61 o 
  -6  -5  11        0.00       -0.45      0.49 o 
  -5  -5  11      145.77      153.67      4.02 o 
  -4  -5  11        3.73        4.44      0.65 o 
  -3  -5  11       38.02       35.75      1.40 o 
  -2  -5  11      198.35      193.09      3.11 o 
  -1  -5  11       51.97       50.27      1.45 o 
   0  -5  11      136.30      133.32      4.84 o 
   1  -5  11        7.76        7.85      0.68 o 
   2  -5  11      112.11      110.99      2.22 o 
   3  -5  11        0.00        0.09      0.36 o 
   4  -5  11        6.34        5.37      0.67 o 
   5  -5  11        4.04        2.93      0.59 o 
  -7  -4  11        4.55        5.30      1.20 o 
  -6  -4  11        0.35        0.45      0.68 o 
  -5  -4  11       51.27       50.90      1.67 o 
  -4  -4  11       39.27       38.93      1.40 o 
  -3  -4  11       12.95       14.22      0.92 o 
  -2  -4  11       30.90       33.38      1.63 o 
  -1  -4  11       86.02       84.51      1.97 o 
   0  -4  11       64.23       60.40      1.63 o 
   1  -4  11        0.19        0.05      0.38 o 
   2  -4  11        7.08        8.61      1.16 o 
   3  -4  11       12.80       12.16      1.09 o 
   4  -4  11        0.08       -0.60      0.41 o 
   5  -4  11        2.87        1.46      0.66 o 
  -7  -3  11        6.58        5.34      1.17 o 
  -6  -3  11       12.84       11.55      1.71 o 
  -5  -3  11      276.99      286.06      5.95 o 
  -4  -3  11        3.48        2.34      0.58 o 
  -3  -3  11        2.17        3.14      0.52 o 
  -2  -3  11       23.75       21.10      1.12 o 
  -1  -3  11        1.44        0.84      0.45 o 
   0  -3  11       81.47       81.23      1.96 o 
   1  -3  11       25.90       26.38      1.21 o 
   2  -3  11      129.15      130.55      2.47 o 
   3  -3  11       23.87       24.55      1.27 o 
   4  -3  11      178.27      181.85      3.99 o 
   5  -3  11        5.33        8.40      1.26 o 
  -8  -2  11        2.83        2.66      0.84 o 
  -7  -2  11        4.10        6.00      0.96 o 
  -6  -2  11       28.22       32.56      1.74 o 
  -5  -2  11       38.00       41.76      1.77 o 
  -4  -2  11        7.49        7.78      0.95 o 
  -3  -2  11        0.00        0.01      0.51 o 
  -2  -2  11        2.04        1.46      0.43 o 
  -1  -2  11       35.77       33.86      1.13 o 
   0  -2  11       26.48       25.50      1.02 o 
   1  -2  11       54.30       53.11      1.34 o 
   2  -2  11       34.84       33.37      2.24 o 
   3  -2  11        2.62        0.97      0.76 o 
   4  -2  11       48.58       53.15      3.21 o 
  -8  -1  11        8.05        6.55      1.01 o 
  -7  -1  11      229.32      224.56      4.91 o 
  -6  -1  11      142.64      150.34      3.67 o 
  -5  -1  11       62.31       66.19      2.19 o 
  -4  -1  11       69.97       65.62      3.16 o 
  -3  -1  11       12.53       11.43      1.58 o 
  -2  -1  11        0.00       -0.15      0.40 o 
  -1  -1  11       10.28       10.52      0.85 o 
   0  -1  11        0.76        0.53      0.55 o 
   1  -1  11        1.04        1.01      0.78 o 
   2  -1  11       18.79       16.01      1.46 o 
   3  -1  11       25.19       26.25      1.91 o 
   4  -1  11        7.04       11.81      1.93 o 
  -8   0  11      143.83      133.37      4.39 o 
  -7   0  11       87.46       90.40      2.74 o 
  -6   0  11       18.09       14.46      1.49 o 
  -5   0  11       21.59       22.64      1.44 o 
  -4   0  11        1.96        1.65      0.60 o 
  -3   0  11       13.93       15.04      1.54 o 
  -2   0  11       12.35       10.57      1.15 o 
  -1   0  11        3.05        2.47      1.03 o 
   0   0  11       23.75       20.76      1.61 o 
   1   0  11        0.98        0.12      0.65 o 
   2   0  11       20.08       13.71      1.78 o 
   3   0  11       87.01       97.77      4.85 o 
  -8   1  11        7.87        4.12      2.17 o 
  -7   1  11      129.91      122.68      3.93 o 
  -6   1  11        2.45        2.68      0.71 o 
  -5   1  11        5.01        4.98      0.93 o 
  -4   1  11        8.18       12.21      1.48 o 
  -3   1  11       53.19       54.31      1.91 o 
  -2   1  11        2.62        1.71      0.62 o 
  -1   1  11        7.91        7.96      1.05 o 
   0   1  11      220.00      220.37     10.10 o 
   1   1  11      104.66       96.28      3.51 o 
   2   1  11       18.03       23.91      3.33 o 
  -8   2  11       24.14       22.61      1.84 o 
  -7   2  11        8.12        7.28      3.17 o 
  -6   2  11       14.34       15.38      1.15 o 
  -5   2  11        2.38        3.31      0.68 o 
  -4   2  11       16.41       16.38      1.72 o 
  -3   2  11        0.01       -0.09      0.46 o 
  -2   2  11        1.29        0.88      0.55 o 
  -1   2  11       23.91       24.87      1.84 o 
   0   2  11       22.68       21.08      2.27 o 
   1   2  11       63.44       65.92      3.66 o 
  -7   3  11        0.82        1.55      0.63 o 
  -6   3  11       52.75       54.65      2.76 o 
  -5   3  11        0.78        0.97      0.63 o 
  -4   3  11       22.99       23.18      1.78 o 
  -3   3  11       53.64       50.18      2.06 o 
  -2   3  11        1.40        1.09      0.56 o 
  -1   3  11      129.85      135.97      4.12 o 
   0   3  11       17.04       14.23      1.46 o 
  -6   4  11       18.17       17.47      1.15 o 
  -5   4  11      170.92      167.91      5.44 o 
  -4   4  11        0.01       -0.20      0.53 o 
  -3   4  11       48.35       51.62      1.78 o 
  -2   4  11       14.17       11.98      1.03 o 
   0  -9  12       11.06        8.45      1.06 o 
   1  -9  12        3.73        2.45      0.64 o 
   2  -9  12       45.79       50.96      2.88 o 
  -2  -8  12        1.42        1.19      0.55 o 
  -1  -8  12       15.41       20.59      1.36 o 
   0  -8  12        0.05        0.51      0.55 o 
   1  -8  12        6.62        5.87      0.81 o 
   2  -8  12       32.10       29.90      1.51 o 
   3  -8  12      151.44      157.62      3.44 o 
  -4  -7  12        3.00        2.74      0.54 o 
  -3  -7  12       13.44       15.43      0.83 o 
  -2  -7  12       12.32        9.96      0.89 o 
  -1  -7  12       69.30       64.58      2.16 o 
   0  -7  12       24.25       27.46      1.80 o 
   1  -7  12       32.48       34.78      1.73 o 
   2  -7  12        2.75        2.02      1.07 o 
   3  -7  12       24.10       29.80      1.66 o 
   4  -7  12        5.44        5.59      0.80 o 
  -5  -6  12        0.04       -0.07      0.48 o 
  -4  -6  12       17.46       17.66      1.07 o 
  -3  -6  12        6.56        7.47      0.77 o 
  -2  -6  12        3.98        2.98      0.54 o 
  -1  -6  12       51.79       53.50      1.50 o 
   0  -6  12      103.07      105.43      2.20 o 
   1  -6  12        6.84        5.35      0.56 o 
   2  -6  12      161.79      181.80      3.05 o 
   3  -6  12       14.60       16.32      1.30 o 
   4  -6  12       41.00       46.43      1.96 o 
  -6  -5  12        0.00       -0.04      0.64 o 
  -5  -5  12       14.25       14.37      1.05 o 
  -4  -5  12        0.72       -0.25      0.45 o 
  -3  -5  12      177.46      171.63      3.75 o 
  -2  -5  12        6.93        5.91      0.68 o 
  -1  -5  12        1.95        1.16      0.45 o 
   0  -5  12        0.05        0.28      0.43 o 
   1  -5  12      464.76      470.43      6.96 o 
   2  -5  12        5.16        4.64      0.63 o 
   3  -5  12       21.98       22.83      1.05 o 
   4  -5  12       40.33       42.55      1.50 o 
  -6  -4  12        5.59        5.48      1.14 o 
  -5  -4  12       22.48       24.94      1.63 o 
  -4  -4  12        0.24        0.51      0.50 o 
  -3  -4  12       19.31       17.26      0.98 o 
  -2  -4  12       25.23       25.09      1.24 o 
  -1  -4  12       10.02        9.87      0.83 o 
   0  -4  12       43.52       47.79      2.41 o 
   1  -4  12       62.45       63.97      1.70 o 
   2  -4  12       10.98        9.53      0.86 o 
   3  -4  12        0.89       -0.51      0.46 o 
   4  -4  12        4.67        4.71      0.72 o 
  -7  -3  12        2.53        2.20      1.04 o 
  -6  -3  12       10.26       10.26      1.44 o 
  -5  -3  12        0.46       -1.27      0.64 o 
  -4  -3  12      277.60      286.27      5.24 o 
  -3  -3  12      141.26      146.42      4.19 o 
  -2  -3  12       14.69       13.97      0.97 o 
  -1  -3  12        0.38        0.24      0.46 o 
   0  -3  12      151.98      155.72      2.93 o 
   1  -3  12       97.10       98.20      2.94 o 
   2  -3  12        7.65        7.03      1.12 o 
   3  -3  12       29.74       30.30      1.95 o 
  -7  -2  12        3.05        1.88      0.76 o 
  -6  -2  12        0.07        0.23      0.61 o 
  -5  -2  12      254.09      273.64      6.44 o 
  -4  -2  12      208.35      221.03      4.69 o 
  -3  -2  12       51.21       53.89      1.76 o 
  -2  -2  12       69.40       64.53      4.85 o 
  -1  -2  12      148.82      145.97      3.08 o 
   0  -2  12        0.44        0.00      0.46 o 
   1  -2  12       69.86       70.16      2.85 o 
   2  -2  12       10.28        5.90      1.34 o 
   3  -2  12       20.41       17.51      2.14 o 
  -7  -1  12        0.17        0.71      0.68 o 
  -6  -1  12      142.92      146.83      3.69 o 
  -5  -1  12      225.00      229.49      4.87 o 
  -4  -1  12       36.66       33.95      1.59 o 
  -3  -1  12       29.16       32.01      1.52 o 
  -2  -1  12        5.59        7.29      1.94 o 
  -1  -1  12      205.12      201.29      7.25 o 
   0  -1  12      234.20      242.36      5.91 o 
   1  -1  12       62.40       63.77      5.13 o 
   2  -1  12       10.31        7.68      1.15 o 
   3  -1  12        0.05        0.08      0.97 o 
  -7   0  12        0.89       -0.81      0.58 o 
  -6   0  12        2.90        2.62      0.78 o 
  -5   0  12       63.44       66.95      2.26 o 
  -4   0  12        0.00       -0.31      0.61 o 
  -3   0  12        0.14        0.47      0.65 o 
  -2   0  12        4.06        1.40      0.67 o 
  -1   0  12        3.62        2.93      0.84 o 
   0   0  12      120.45      128.70      5.22 o 
   1   0  12       17.19       17.41      1.60 o 
   2   0  12       49.51       44.08      2.32 o 
  -7   1  12       14.01       14.34      2.01 o 
  -6   1  12       14.16       14.06      1.91 o 
  -5   1  12        0.21        0.73      0.92 o 
  -4   1  12       15.25       16.47      2.00 o 
  -3   1  12       84.77       84.41      3.01 o 
  -2   1  12        1.54        0.01      0.91 o 
  -1   1  12       59.19       60.65      2.89 o 
   0   1  12       11.20       11.83      1.35 o 
   1   1  12        0.32       -0.07      0.71 o 
  -6   2  12        2.42        2.92      0.95 o 
  -5   2  12       47.58       51.03      2.39 o 
  -4   2  12      123.04      120.21      3.83 o 
  -3   2  12       40.77       42.50      2.17 o 
  -2   2  12       10.21        8.61      1.63 o 
  -1   2  12       97.16       99.89      4.61 o 
   0   2  12        0.90        0.12      1.00 o 
  -5   3  12       27.61       29.95      4.44 o 
  -4   3  12       15.58       15.08      1.46 o 
  -3   3  12       70.35       73.00      4.12 o 
  -2   3  12       35.22       33.80      5.72 o 
  -1  -8  13       17.72       18.19      1.37 o 
   0  -8  13        5.82        4.74      0.81 o 
   1  -8  13        1.13        0.18      0.57 o 
  -3  -7  13       23.13       24.47      1.03 o 
  -2  -7  13      113.32      116.82      3.18 o 
  -1  -7  13       82.10       84.14      2.60 o 
   0  -7  13        6.91        7.12      0.94 o 
   1  -7  13       10.56       11.09      1.13 o 
   2  -7  13        0.49        0.86      0.60 o 
  -4  -6  13        0.03        0.35      0.53 o 
  -3  -6  13       33.34       33.93      1.54 o 
  -2  -6  13      120.92      122.83      5.13 o 
  -1  -6  13        0.67        0.45      0.43 o 
   0  -6  13       40.76       40.10      1.35 o 
   1  -6  13        8.19        6.79      0.68 o 
   2  -6  13        0.62        0.13      0.39 o 
  -5  -5  13       17.94       20.55      2.02 o 
  -4  -5  13        7.08        5.41      0.67 o 
  -3  -5  13        4.81        4.30      0.62 o 
  -2  -5  13        4.89        3.55      0.62 o 
  -1  -5  13       52.73       58.09      1.72 o 
   0  -5  13       13.68       13.00      1.65 o 
   1  -5  13        1.18        1.09      0.49 o 
   2  -5  13      297.38      305.73      5.63 o 
   3  -5  13        0.46        0.93      0.55 o 
  -5  -4  13        0.23       -0.76      0.60 o 
  -4  -4  13        0.47       -0.08      0.56 o 
  -3  -4  13       66.35       68.71      1.97 o 
  -2  -4  13       10.14        9.56      0.87 o 
  -1  -4  13       77.03       83.43      4.99 o 
   0  -4  13        7.72        5.70      0.69 o 
   1  -4  13        0.44       -0.04      0.50 o 
   2  -4  13       32.54       36.33      1.36 o 
  -6  -3  13        2.33        1.75      0.92 o 
  -5  -3  13       46.76       50.01      3.48 o 
  -4  -3  13       25.04       22.39      4.48 o 
  -3  -3  13       43.03       44.90      1.96 o 
  -2  -3  13      162.48      173.19      4.90 o 
  -1  -3  13       74.99       79.62      4.34 o 
   0  -3  13       17.62       18.87      1.65 o 
   1  -3  13       54.22       49.64      2.42 o 
   2  -3  13       16.41       17.74      1.69 o 
  -6  -2  13       27.66       22.45      1.58 o 
  -5  -2  13       79.19       96.45      4.04 o 
  -4  -2  13        5.98        5.45      1.32 o 
  -3  -2  13        5.97        6.30      0.91 o 
  -2  -2  13        2.22        2.93      0.73 o 
  -1  -2  13        1.19        0.89      0.72 o 
   0  -2  13       93.98      100.25      4.68 o 
   1  -2  13        1.13        1.58      1.05 o 
   2  -2  13       42.04       38.50      2.87 o 
  -6  -1  13       14.14       13.90      1.55 o 
  -5  -1  13       67.47       72.64      2.45 o 
  -4  -1  13        7.57        5.40      2.74 o 
  -3  -1  13       32.94       30.75      2.05 o 
  -2  -1  13        0.06        0.47      0.68 o 
  -1  -1  13       10.65        8.93      1.23 o 
   0  -1  13       34.94       35.66      2.10 o 
   1  -1  13        2.03        1.69      0.86 o 
  -6   0  13       72.77       70.59      2.91 o 
  -5   0  13       18.21       18.23      1.65 o 
  -4   0  13       19.73       20.04      1.71 o 
  -3   0  13       12.27       11.58      2.34 o 
  -2   0  13        3.56        2.84      1.75 o 
  -1   0  13       39.81       42.75      2.22 o 
   0   0  13       13.65       15.37      2.77 o 
  -5   1  13       22.45       21.51      2.36 o 
  -4   1  13       26.90       21.01      2.33 o 
  -3   1  13        2.09        0.68      1.04 o 
  -2   1  13        0.57        0.45      0.97 o 
  -1   1  13        7.06        7.15      1.19 o 
  -2  -6  14        5.60        6.58      0.75 o 
  -1  -6  14        1.64        2.73      0.59 o 
   0  -6  14        4.34        4.85      0.66 o 
  -3  -5  14        2.85        2.31      0.87 o 
  -2  -5  14      123.02      130.58      3.75 o 
  -1  -5  14        0.77        0.48      0.55 o 
   0  -5  14        0.98        0.84      0.53 o 
   1  -5  14        3.62        1.89      0.58 o 
  -4  -4  14       52.04       47.04      2.45 o 
  -3  -4  14       35.08       36.38      2.22 o 
  -2  -4  14       34.51       36.60      1.86 o 
  -1  -4  14      101.68      102.10      3.42 o 
   0  -4  14        2.31        1.16      0.66 o 
   1  -4  14        4.94        5.60      1.49 o 
  -4  -3  14       72.26       77.16      4.73 o 
  -3  -3  14       18.36       17.83      2.30 o 
  -2  -3  14       13.27       11.27      1.39 o 
  -1  -3  14        3.42        3.35      1.18 o 
   0  -3  14       87.54       82.15      4.11 o 
  -4  -2  14       15.11       14.78      1.44 o 
  -3  -2  14        0.02        0.44      1.00 o 
  -2  -2  14        2.23        4.63      1.05 o 
  -1  -2  14       28.02       23.41      2.59 o 
   0  -2  14       54.72       56.50      3.53 o 
  -4  -1  14        3.81        5.33      1.09 o 
  -3  -1  14       73.24       75.79      5.10 o 
  -2  -1  14        5.40        5.98      1.10 o 
  -1  -1  14       26.95       27.41      2.69 o 
                                                 
